# Supplementary material for: Yamanaka Factors in the Budding Tunicate Botryllus schlosseri Show a Shared Spatio-Temporal Expression Pattern in Chordates
Source: Front Cell Dev Biol. 2022 Mar 7;10:782722. doi: 10.3389/fcell.2022.782722 (PMC8948423; doi:10.3389/fcell.2022.782722)
Supplement: Supplementary file 1 [file Table2.XLSX]

## Sheet: Myc_Table2_Supplem
Species	Sequence Name	Gene	Accession N° or annotation/re-annotation notes	Scaffold or chr of annotations/reannotations	Sequence Source	Notes	Intron size of ascidian Myc genes (nt)
Homo sapiens	Hs_C	c-Myc	NP_002458		Protein db at NCBI
Mus musculus	Mm_C	c-Myc	NP_034979		Protein db at NCBI
Gallus gallus	Gg_C	c-Myc	NP_001026123		Protein db at NCBI
Anolis carolinensis	Ac_C	c-Myc	XP_003219450		Protein db at NCBI
Xenopus tropicalis	Xt_C	c-Myc	NP_989390		Protein db at NCBI
Xenopus laevis	Xl_C	c-Myc	AAH70712		NCBI
Danio rerio	Dr_C	c-Myc	NP_571487		Protein db at NCBI
Salmo salar	Ss_C	c-Myc	AJS09378.1		NCBI
Homo sapiens	Hs_N	N-Myc	NP_005369		Protein db at NCBI
Mus musculus	Mm_N	N-Myc	NP_032735.3		Protein db at NCBI
Gallus gallus	Gg_N	N-Myc	NP_001026262		Protein db at NCBI
Anolis carolinensis	Ac_N	N-Myc	XP_008115524		Protein db at NCBI
Xenopus tropicalis	Xt_N	N-Myc	NP_001006874		Protein db at NCBI
Xenopus laevis	Xl_N	N-Myc	NP_001165460		Protein db at NCBI
Danio rerio	Dr_N	N-Myc	NP_997779		Protein db at NCBI
Salmo salar	Ss_N	N-Myc	XP_013999354		Protein db at NCBI
Homo sapiens	Hs_L	L-Myc	NP_001028254		Protein db at NCBI
Mus musculus	Mm_L	L-Myc	NP_001290050		Protein db at NCBI
Gallus gallus	Gg_L	L-Myc	XP_425790.2		Protein db at NCBI
Anolis carolinensis	Ac_L	L-Myc	XP_003227431		Protein db at NCBI
Xenopus tropicalis	Xt_L	L-Myc	NP_001011144		Protein db at NCBI
Xenopus laevis	Xl_L	L-Myc	NP_001081340		Protein db at NCBI
Danio rerio	Dr_L	L-Myc	NP_001038607		Protein db at NCBI
Salmo salar	Ss_L	L-Myc	XP_013998689		Protein db at NCBI
Saccoglossus kowalevskii	Sk_Myc	Myc	NP_001158444		Protein db at NCBI
Strongylocentrotus purpuratus	Sp_Myc	Myc	NP_999744		Protein db at NCBI
Branchiostoma floridae	Bf_Myc	Myc	XP_002609915		Protein db at NCBI
Branchiostoma belcheri	Bb_Myc	Myc	BAD93381		NCBI
Ciona robusta (= former Ciona intestinalis type A)	Cr_Myc	Myc	NP_001071767		Protein db at NCBI	Gene confirmed by mRNA sequences	12869
Ciona savignyi	Cs_Myc_p	Myc	Reannotation due to partial CDS	reftig_5	Ensemble Csav 2.0		11853
Phallusia mammillata	Pm_Myc_p	Myc	Reannotation due to partial CDS	S309	Aniseed		12807
Phallusia fumigata	Pf_Myc_p	Myc	Annotation due to track absence in Aniseed	S3823 + S8828	Aniseed		NA= not applicable
Molgula oculata	Mo_Myc_p	Myc	Reannotation due to CDS anomalies	S101898	Aniseed		3041
Molgula occulta	Mocc_Myc_p	Myc	Annotation due to track absence in Aniseed	S49944	Aniseed		3075
Molgula occidentalis	Mocci_Myc_p	Myc	Reannotation due to CDS anomalies	S365489	Aniseed		4662
Botryllus schlosseri	Bs_Myc_p	Myc	Reannotation due to CDS and contig anomalies	chr11	Aniseed	Confirmed by RT-PCR, cloning and sequencing. OL828248	13272
Botrylloides leachii	Bl_Myc_p	Myc	Reannotation due to CDS anomalies	S940	Aniseed		10135
Halocynthia roretzi	Hr_Myc_p	Myc	Reannotation due to CDS anomalies	S39	Aniseed		23822
Halocynthia aurantium	Ha_Myc_p	Myc	Reannotation due to contig anomalies	S1135 + S8023 + S8710	Aniseed		NA= not applicable
Polyandrocarpa misakiensis	Pom_Myc	Myc	BAK74847	none	Protein db at NCBI from mRNA seq AB669184.1		NA= not applicable
Botryllus primigenus	Bp_Myc	Myc	BAF81510	none	Protein db at NCBI from mRNA seq AB362816	Not included in tree reconstruction due to CDS partial at both 3' and 5'	NA= not applicable
