# Supplementary material for: Yamanaka Factors in the Budding Tunicate Botryllus schlosseri Show a Shared Spatio-Temporal Expression Pattern in Chordates
Source: Front Cell Dev Biol. 2022 Mar 7;10:782722. doi: 10.3389/fcell.2022.782722 (PMC8948423; doi:10.3389/fcell.2022.782722)
Supplement: Supplementary file 2 [file DataSheet4.FASTA]

>Ha_Pou4_p
ATGTTTACCAACATGCTGACACACCACCACCATCACAGGCCCGGATCCCCGCTCGGCGCA
ACCTCCGCAACGTCGATAAATGGATCCCCGCTGAGCTCGAATTCTCCGCCCGAGCAAAAA
TATGCTCCATTACATAACGCCGCCGATGCGATGCGCCGACATTGCATGCCCTCCCCGGTA
ACGTATTCGAGCAATTTGTTCGCTGGCTTCGACGAATCCTTTTTAGCCCGGGCCGAAGCA
TTGGCTGCAGTGGATTATACCGGAAAGAATCAGTTTAAGACAGATTCGTCAGTGTCTAGC
TACTATCCTATGAGTGCACCTCCCCCGCATCATATGGGTCCACAGTCTCACCACGGGGGT
GTTCCTATGGGGCCTGGCGTGGTACCACCTCCACCAGTATACGGAACTATGCCACCACCA
CATAGCCTGCACCACCCGTCAGCTTTACACAGCATGCCACAATGCGTTACGCAGGGACCA
CTGAGTATAGCGGATTCGGGAGCAGATCTTATGGAACAGTTAAGCAACCCGTCTCACTGC
TCGTCGTTCTCATCGTACCAGCCGCCTTCATTTACATCATCATCAGTAATGATGCCAACT
TCAGAGGGTATGTCGTTCTCCGTGGCAGCAGCGGCAGTCGCATCTCAGCCCCACTACATG
TCTAGCATGCCAAACACGCATCCAGGTGGAGTATCTGTATCCGCGTTCAACGCCCAACCA
CCAAGTTCAATCTCTTTCCATCCCGGTGCAGCTATGGCAACACCTTCAACGGTACCATCG
GATTCTCATTTACAACACGGTACAGCCTGCTCACCGCCCAACCATCCTTCGCTGCCTGTT
GGTGATTTCGATACAGACCCGCGCGAGTTGGAGGCATTTGCCGAAAGATTCAAACAACGA
AGAATAAAGCTTGGAGTTACACAATGTGATGTCGGGCAAGCTCTCGCGAAATTAAAGCTC
CCAGGCGTTGGATCATTAAGTCAAAGCACAATCTGCAGAAGGTTCGAATCCCTCACACTC
AGTCACAACAACATGGTCGCATTGAAACCTATTTTAATGACGTGGCTGGACCAGGCCGAG
GCCGAATACAGACGGAAAATGGAAGACTCGGGACTGTCCGAAAAGAAGCGAAAACGCACG
TCCATTGCAGCTCCAGAAAAACGATCTTTAGAAGCGTACTTTTCATTACAGCCAAGACCA
TCATCGGAGAAAATAGCTGCTATAGCCGACAAATTGGATTTAAAAAAGAATGTTGTTCGA
GTTTGGTTTTGTAATCAGCGACAGAAACAGAAAAGAATGAAGTTTTCTGCTTTCAATGGG
GAAAACATCATGtaa
>Hr_Pou4_p
ATGTTTACCAACATGCTGACACACCACCACCATCACAGGCCCGGATCCCCACTCGGCGCA
ACCTCCGCCTCGTCGATAAATGGATCCCCGCTGAGCTCGAATTCTCCGCCCGAGCAAAAA
TACGCTCCATTACATAATGCAGCCGATGCGATGCGCCGACATTGCATGCCCTCGCCGGTA
ACGTATTCGAGCAATTTGTTCGCTGGCTTTGACGAATCCTTTTTAGCCCGCGCTGAAGCA
TTGGCTGCAGTGGATTATACCGGAAAGAATCAGTTCAAGACAGATTCGTCAGTGTCTGGC
TATTATCCTATGAGTGCACCTCCCCCACATCATATGGGCCCACAGTCTCACCTCGGGGGT
GTACCTATGGGTCCTGGCGCGGTACCACCTCCTCCAGTATACGGAACCATGCCACCGCCA
CATAGCCTGCACCATCCTTCAGCTCTACACAGCATGCCCCAATGCGTTACGCAGGGACCA
CTGAGTATAGCGGATTCTGGAGCAGATCTTATGGAACAGTTAAGCAACCCGACTCACTGC
TCTTCGTTCTCATCGTACCAGCCGCCTTCATTTACATCATCATCGGTAATGATGCCAACT
ACAGAAGGTATGTCGTTCTCTGTGGCAGCAGCGGCAGTCGCATCTCAGCCCCACTACATG
TCTAGCATGCCAAACACGCATCCAGGTGGAGTATCTGTATCCGCCTTTAACGCCCAGCCA
CCAAGTTCAATCTCTTTCCATCCTGGCGCAGCTATGGCAACACCTTCAACGGTACCATCG
GATTCACATTTACAACACGGTACAGCCTGCTCTCCGCCCAACCATCCTTCGTTGCCTGTT
GGAGATTTCGATACAGACCCGCGCGAGTTGGAGGCATTCGCCGAAAGATTCAAACAACGA
AGAATAAAGCTTGGAGTTACACAATGTGATGTCGGGCAAGCTCTTGCGAAATTAAAGCTC
CCAGGCGTTGGTTCATTAAGTCAAAGCACAATCTGCAGAAGGTTCGAATCTCTCACACTC
AGTCACAACAACATGGTCGCACTGAAACCTATTTTAATGACGTGGCTGGACCAGGCCGAG
GCCGAATACAGACGGAAAATGGAAGATTCAGGACTGGCGGAAAAGAAACGAAAACGCACG
TCCATTGCAGCTCCAGAAAAACGATCTTTAGAAGCCTACTTTTCCTTACAGCCGAGACCA
TCATCGGAGAAAATAGCTGCTATTGCAGACAAATTGGATTTAAAAAAGAATGTTGTTCGA
GTATGGTTTTGTAATCAGCGACAGAAACAGAAAAGAATGAAGTTCTCTGCGTTCAATGGG
GAAAACATCATGtaa
>Bl_Pou4_p
ATGTTCACGAATATGCTCTCGCACCATCATCACCATCGGCCTGGATCACCGCCCATTGGA
ATATCAGCATCCACGCAAAGTAGCGGGTCTCCAGCGCCAGAGCAAAAGTATGCGCCGTTG
CATAACGCCGCTGATGCGATGAGACGACATTGTATGCCATCACCTGTGACATATTCGGGA
AATCTTTTCGCTGGATTTGATGAGTCCTTTCTCGCGCGAGCAGAAGCGCTAGCGGCTGTT
GATTACACCGGAAAAAGTCAGTTCAAACCGGAACCATCCGTTTCAAGTTATTACCCAATG
GGTGGACCACCACCGCATCACATACCCCATCAAACACACCACCATGGAATGTCAATGGCT
CCAGGAACTGTACCTCCACCTGTATACGGTACGATGCCACCTCCACCACACCCAGGAATT
CATCATCCGTCACCGTTGCATTCAGTACCCCAATGTGTCACGCAAACCCCTATAAATATC
ACAGAATCTGGAGTCGATCTAATGGAGCAACTAAGCAATCCNTCTCACTGTTCATCATTT
TCCTCGTACGCACCACCACCTTATAGTACTCATTCAGGATTAATTCCGATCTCCGAGCCA
CCATCGGAAAGCTTTAATCCACCGCCTCCGATATCATTTCATCCNAGTTCTGGTATGACA
GTTTCGTCGACTACGTCACCGCATGAGTCAACCTCACATCATCACACTCAAGTTGGGTGC
TCAACAGCGATTTCACATCAGAGCACAGCAGATCCTGAAATGGAGCCACGAGAGTTGGAG
GCGTTTGCGGAACGATTCAAGCAACGAAGAATCAAGCTGGGAGTAACGCAGTGTGACGTT
GGTCAAGCGTTATCAAAGTTGCAAATAGCAGGAGTAAGCTCTCTNAGCCAAAGTACAATA
TGTCGATTTGAATCGCTAACATTGAGCCATAACAACATGGTTGCGTTAAAACCAATCCTG
ACAACATGGCTTGAACAGGCAGAAGCTGACTATCATCGGAGAATGAAAGAATCCGGACTG
GCGGAAAAGAAACGCAAGCGAACGTCAATCGCAGCCCCGGAGAAACGCTCATTAGAGGCT
TATTTTAATCTGCAGCCGCGGCCAAATTCAGAAAAAATTGGNATGATTGCTGACAAGTTA
GATCTGAAGAAGAACGTCGTAAGGGTATGGTTTTGCAATCAAAGACAAAAACAGAAAAGG
ATGAAGTTTTCAGCAAACAACGGGGTTGGTAGAGACATAtattttctacacattctgaaa
cttttgtgtattctatcaacctatcataagtga
>Pf_Pou4_p
ATGTTGGCACCCCACCATCACCGCCCCCCATCGCCCGTCTGCACTGTGACATCATTGAAT
ACTAACAACTACTCGAGCGAACAGAAATACACACCTTTGCACAACGCCGCTGACGCAATG
AGACGTCACTGCATGACTTCACCTGTCGCATATTCGGGCAACTTGTTTGCTGGTTTCGAT
GAATCCTTTCTCGCCCGAGCGGAGGCTTTGGCCGCTGTGGATTACACCGGAAAGAACCAG
TTTAAACCGGAACCGACAAATCACTCCTATTACGCCCCGTCAGCCACACATTACGTCACG
CAACAGCACACATCCCCTGCGATGCCCCCACCTGTGTACAGTTCAATGCACCCGCCGCCC
GCTTTTCACCACACGGCTGCTCTACAATCCACCCTCGACACAAATGACGTCATCGATCAG
CTGGGCTCCTCCCACGGGGCATTTCCCACCTACCAGCACCCCACCTTCAATACGTCATCA
GTCATGATGTCATCCGCCGACCCGGTGTCGCAACCTCATTACATCAGCCACACCGCGCCC
CCGTACAACCCCACGAGCCACTTTCACCCAGTGACGTCATCGATACACCCCTCCATCCCA
CCACCCCCCAGTTCGACAGCCGCAACAACACAGCCAGGGTCTCCCAACACGATAGTGGCA
AACTTTCCTGCCAGTGAATACGACGCAGATCCCAGAGAGTTGGAAGCATTTGCTGAAAGA
TTCAAGCAGCGGCGAATCAAACTCGGAGTTACCCAGAACGACGTAGGCCGAGCGCTTGCC
AATCTCAAGTTACCTGGAGTCGGCTCTTTAAGTCAAAGTACAATTTGCAGATTTGAATCC
CTCACCCTTAGTCACAACAACATGGTGGCTCTAAAACCGATCCTCATTGCCTGGCTGGAA
AAGGCTGAAGAAGAACACAGGAGAAAGATGGAGAGCGCGGGATTAGGAGACAAAAAGAGG
AAAAGAACTTCCATTGCTGCTCCTGAAAAACGTTCCCTCGAAGCCTACTTTGCAGTACAG
CCACGGCCTTCCTCTGAAAAAATAGCAGCAATTGCTGAAAAGCTTGACCTCAAGAAAAAC
GTCGTACGAGTTTGGTTTTGCAACCAAAGGCAGAAACAAAAAAGAATGAAGTTTTCGGCT
TTCAATGCGGTAAGAaattga
>Mo_Pou4_p
ATGTTCACGAATATGTTAACACCGCATCATAGCATGCACAGACCAGGGTCACCACTGTGT
CCAGTGTCCATGACCAGTTTGTCGGGATCATCACAAAATTCACTATCGCCACCGGAACAG
AAATATGCACCTTTGCATAATGCAGCTGATGCGATGCGAAGACACTGCATGCCTTCCCCA
GTGGCTTATTCTGGGAATTTATTTGCCGGCTTCGATGAGTCTTTCCTGGCCCGCGCCGAA
GCCCTTGCGGCTGTCGACTACACAAACAAGGGACAATTTAAACCGGAGTCGTCCGTATCG
ACGTATTATCCCATGTCAGCCCCAGCACCTCATCACATGGCACCCCACCAGTCCCCAAAC
AGCAGTTCATCAACGATGGGGTCAAGTATGGTCCACCCTCCCATGTACAGCACCATGCCC
CCACCAGCCATTCATCATCCATCAGCGATTCACCCCATGACGCAAAGTCTCGGACAAACA
TCTCTCAGTCTGTCGGAGAATAACAACGACATCATGGAACAGCTTGGAAACACTTCTTCA
TTTTCATCCTATCAACCACCAACCCTCAATTCATCCTCAGGAATGGGAAGCGACATCAGC
TCCTTCGCCGCATCGCAACCACATTATATGTCAACCCTCCCTGCCCCACACACAGGATTC
AATAATTCAGCCCCAGGATCCTTCCCGGCTCCCAGTTCCATGACAACCACCTCTACCGCG
TCCAGCGAAAGTGGCCAGACACCTGGGAACTGCTCCCCTCCTATTATCCCTCATACACTA
CCCACTAGCGAGTACGATACTGACCCTCGAGAGTTGGAAGCCTTCGCAGAACGATTCAAG
CAACGCCGAATCAAGTTGGGAGTGACCCAATGTGATGTGGGACAGGCACTTGCCAACTTA
AAGCTCCCTGGCGTTGGCTCCCTCAGCCAGAGCACCATCTGCCGATTCGAATCCCTCACA
TTAAGCCACAATAATATGGTTGCGTTGAAGCCCATCCTGATGACTTGGCTGGAGAAGGCT
GAGGAAGAGTATAGACGAAAGATGGAAGAACAGGGAATCAACGAGAAGAAGAGGAAAAGG
ACATCCATCGCCGCTCCAGAGAAACGATCTTTGGAAGCGTACTTCACTGTGCAACCCCGT
CCATCTTCTGAGAAGATTGCAGCAATCGCCGAAAAGTTGGATTTGAAGAAAAATGTCGTC
CGAGTTTGGTTTTGTAACCAGAGACAAAAACAAAAAAGAATGAAATTTTCGGCGTTTAAC
GGGGAAAACGTGGTATAA
>Mocc_Pou4_p
ATGTTCACGAATATGTTAACTCCGCATCATAGTATGCACAGACCAGGATCACCACTGTGT
CCAGTGTCCATGACCAGTTTGTCAGGGTCATCACAAAATTCACTGTCACCACCGGAACAG
AAATATGCACCTTTGCATAATGCAGCTGATGCCATGCGAAGACATTGCATGCCCTCTCCA
GTGGCTTACTCTGGAAATTTATTTGCCGGTTTCGATGAATCTTTCTTGGCTCGTGCGGAA
GCCCTTGCGGCAGTCGATTACACAAACAAGGGGCAATTCAAACCAGAGTCCTCCGTGTCG
ACGTATTACCCCATGTCAGCCCCAGCACCTCACCACATGCCACCACACCAGTCACCAAAC
AGCAGTTCATCGACAATGGGGTCAAGTATGGTTCATCCACCCATGTACAGCACCATGCCC
CCTCCAGCCATTCATCATCCATCGGCAATTCATCCGATGACGCAAAGTCTTGGACAGACA
TCCCTCAGTCTGTCGGAGAATAATAATGACATCATGGAACAGCTTGGAAACACATCACAC
TGTTCTTCATTTTCATCATACCAACCACCAACCCTCAACTCATCTTCAGGAATGGGAAGC
GACATCAGCTCCTTCGCCGCATCGCAGCCACACTATATGCCAACCCTCCCTGCTCCCCAC
ACCGGATTCAATAATTCAGTCTCGGGAGCCTTCCCCGTTGCCAGCTCCATGACTACAACC
TCAACCGCGTCCAGTGAAAACGGACAGACGCCTGGGAACTGCTCACCTCCTATCATTCCT
CACACACTGCCCACTAGCGAGTATGACACCGACCCTCGAGAGTTGGAAGCATTCGCGGAA
CGATTCAAGCAACGACGAATCAAGTTGGGAGTTACCCAATGTGATGTCGGGCAAGCACTT
GCTAACTTGAAGCTCCCTGGTGTTGGCTCTCTGAGTCAAAGTACAATCTGCCGATTCGAA
TCCCTCACATTAAGTCACAATAACATGGTGGCGTTGAAGCCCATCCTGATGACCTGGTTG
GAGAAGGCAGAGGAGGAGTACAGACGAAAGATGGAAGAACAGGGAATCAATGAGAAGAAG
AGAAAAAGAACATCCATTGCGGCTCCAGAGAAACGATCTCTGGAAGCTTACTTCACTGTG
CAACCTCGTCCATCTTCGGAGAAGATCGCAGCCATTGCCGAAAAATTGGACTTGAAGAAA
AATGTCGTTCGAGTTTGGTTTTGCAATCAAAGACAAAAACAGAAGCGAATGAAATTTTCG
GCGTTTAACGGGGTAAGCATGACTtaa
>Bl_g06244_h
ATGATTACTCAAGTCCAAGGCTCCGAATTACCTCATGGATCCCAACATCAAACGATACCC
GGAaataacttttacgcccatgtgtcattgaccaatgaaaatggaagaagtgtgatcgca
caaggaaatgaatgcagcggcaagcaatctcccgaatacaaagaatatgaaacgccaatt
aaagaattgacgtacatgagtctgcatcctagaacggtcacaagtaatggatactattca
cagtcgtcaacattcggtgaaaatttcagacatttcccaactcaatctccatatacaggc
catgatcataacccagggtacaattacaacagctacccacctacgttgatacccgctgat
tgtttacaaggatccttacaatcaagacattcgtttaactcgacgtttgcacctgagtca
tacgcatCtgagcaaaactccgatcatccacgaatttcaaggtctgcgcccccaaacgtt
acgattactgaatgctctgatacacactacaatgcaaattcagtgaaatgtttCtcagac
cggcacagcgaatattcgtatccacatcttccatctccagcaaacatgggcgttgtatgc
aagcgagaaataacaactccatccccacaactgcgacatgaaataagcagttcatggagg
ggacaagagttgtgtccaccatcgtacttgcaccaagacacaccacagtatcgatattct
tatcaagcaaactattggccactatctcctgcaaactcaacatcttgttcatatcaaaag
gcctcttcaaatcggtttgtgaagcaagagaggtttcaagattaccaaacgaatacaccg
atgcaaaagttgccgtttcgaaacttctgcacggcggcagaacgcggattttcaaatgaa
acgcaatttgaacaaaagtttacatccgacgaatctatgataggcacagaatcgtctgac
gacatgcgaattttcgcaaacgttttcaaagctcgtagaataaaactcggtttcactcaa
catgacgttgggttagatttaaaaaagtttcaagggtccgcattcagtcaaactacaatc
tgtcgattcgaggctgggggtttaagcatcaaaaacatgaataggttaaaacctctatta
acaatgtggctacgacacaacgataccgagcatatttcaaccttgagggatactgatcga
tcgccattagacaacgcaaccactcgaaaaagaaagaaacgaacgtgtatagaaccccaa
actaaacttgctcttgaagaaaaatttaggaatgatcagaaaccaacaacagttcaaatt
gctaaaattgcagaagaactgtcattagataaagaggtggtgcgaatttggttttgtaac
aggaggcagaaagagaaaaaggcaacagttgaaattgtgcagagggatgtggcataa
>Cs_Pou2_p
ATGCCAAGAGAAATTTCCACAGCATATCACAATGCAGATGCAGCTATTAACCTGTCAAAA
TCTGCGAACAGTTTGACAGATAACATTCCAAATGATGTACCAGAAGATTTGACGTCAAAG
AAACCGGACAAGGCAAACGGGTTGGATGGAAAGAAACAAGCTATTTCGATCTTCATTCCA
CAGAGCATAGTAGAACAGCATAGCTCAGGCCAAAACCTCTTAATACGACCGTGTGCTCCA
AATCCTTTTGAACATCCATACAATCAAGACAACAATCATCAAGCGGTGCCAGTAGATGAT
CTGCATTCAGTTGACAACGATAGTGAAGGGGCATACTTGCATTCACCTGAAGATATTAAC
GACTTAGATATGATGCACAGAACCCATGGTTATGATAAGGATGAGGCCAAACAGTTGGAG
CAACTTGAAATCTTCGCCAAGGAGTTTAAACAACGCCGAATCAAGATGGGATTCACACAG
GGGGATGTGGGCCAAGCGATGGGATGTCTTTATGGGAATGACTTTAGTCAGACAACCATA
TCTAGATTCGAGGCATTAAATTTGAGCTTCAAGAACATGATCAAATTAAAACCACTGTTG
GAGAGATGGCTTATGGACGCTAATAATGTGTTGCGCGAATCGAAAGATGGGCACTCAGTG
GTAATACCCCCCCAAACCAACCTCGACCCACATACAATGAGCAGAAAGCGAAAGAAAAGG
ACGAGCATCGACGCAAAGAAGCGCACGACGTTGGATCGACGATTTATAATGAACCCAAAG
CCGTCTTCGGAAGAGCTACAATCGATAGCTGAAGAATGCGATATGGAAAAGGAGGTGGTA
CGGGTGTGGTTCTGCAACCGGCGGCAGAAGGAAAAGAGAATATCGATGCATGAACAACAA
CAGGAGTTGTCATCACCCGACTCACCTGAGCATATATCGGCGCCGACGACGAGCTACTCG
GTGCCGTGGAAGTTCACAGAAGCCGAGTGCGAGCCTTCTACCTCCACCGTGCTACGACGA
CCGACCCCCCAAAACTCCAACATCGAGTTAAACCCGTCCGCTACTGTGAAGTCGTTCCCG
CATAACAGAATCAAGCAGGAGAGTCAGAAGATGGCCACTCTCCCGGCGGTTTTCGGACAC
GGTGTTCTGTCTAATCCGAACCAGACACCTATTCTTCTCTCAGCGGCTGCAGCAAAATCA
AAAGGGATCCAGCAAGCAGTGTCTCTGCATGACCACAAGCTCGGTCCAAGTCCCTCTGGC
CCAAACCACCTGTTTCAACTCAATAAGATGGATAGTATGGCGTTCAATAACAGGGTTCAG
CCAAACCATGGTCAATCTCAATCAAAGACGAACAATACCTCCTTACCCCTACCTACTACT
ACAGTCCTTAACTCACTGTTAAACATTGGCAGCACAAGTTTTGCGATGAACAACTCCCAC
CACACAATGCCCAGTATGGTAAACAGCTGCACAAACTCAAATTTCACATTAGATTCGAAA
CCAGGCGCCGCAAGTTAA
>Ha_Pou2_p
ATGTCATCAAGTTCATTCCAACAAAAGATGTTAACACCAGAAAATGAATCAAATGATGTC
AATCAATTTTCTAACATGGCTGAAAAAGGTGAAAGTATAAATAGAATAGCGACAGAATTA
GCCAAAGATTCAAAACAAAAGAATCAGCAGGAATCTTCTGTTCATAATTTTACTCAAGTT
GCAGCAACAACAACATTCCCCAAAGGTCAAACTAATTATAACAGATTTGACAGAAATACA
ACACCTGCTCTCCAAACTTTCTGTTTTGAAGAAGCATTACAGACGTTTCGACAACCAACA
AAGGAATTAGTACATCTAGTTGACGTTTCAACCACTAGAGGGCTGCAGCAGCATGTACAC
GATCTAGTTCATCAAACAAGAAAAACGAGAAATCAAATAGATCAGATTTACGACCAAACA
AATCAAGGTTCTCCTGAAAATATTGAAATGCTTCGATCTCATATGATTCAAACGCAACAT
CAGCATCAGATGTTGAGTCAGTCTCTGTCATCTGATAGCTCTGTAGAATATGACGACGGT
ACAAAAAAGACAAAACTTTTCATGGACGAAGCTTCAGAACTTGAAGATTTAGAACAATTT
GCGAAAGATTTTAAACAACGAAGAATAAAGATGGGATTTACACAGGGAGATGTCGGTCTC
GCAATGGGTAAACTATACGGTAACGACTTCAGTCAGACAACTATATCAAGATTTGAAGCA
TTAAATCTCAGTGTAAAGAACATGTGCAAGTTGAAACCGCTTCTCGAGCGTTGGTTGCAA
GATGCCAATCGTACGATCAGTGGGGAAGGGGTCGAAGGTCATTTAGCTCCACCCATAATC
CCTGAAGTTCAACAGATGTCTGGTCGACGAAGGAAGAAACGTACGAGCATTCAACAAGAT
GAAAGAAATAGATTGGAAGTTTATTTCAACAAAAATCGTAAACCGACATCAGAAGATATT
TTTAAGATAGCTGAAGCTCTCATGATGGAACGTGAAGTTATTCGTGTTTGGTTTTGCAAC
CGACGGCAAAAAGAGAAAAGAATATCAATGCAACAACAATACATGAATGAAGAAGGATCG
TCGCCACCTTCATCCCCACCACATGGTGTCAATATACATTCAAATCAAATGTTCCTTGGT
ACAACAAATAATAACAATAATGCTGGATCATTATCATCATCTAGTGATGAAGATAACTTT
CCAAACTACTCACAGATGCCTCCGGTGACCTCATCTCTTCTGACATCCAACCCGTCGCAG
GTCTCCCGCAATGCCGCGCCATTATCTGCCGCAAGCCATGCCTTAATTGCGACCGCTGTT
TCGGCAGTCAAAGCCGCGGCTGTGCCACGAGCCGTACCTGCAGTGACAGATGCGCATAAT
ATAATGAACAATTTTCATGTCAGACCGATGAGATTTTCAAATGAAAATCCAGTTTTTAAT
AACTTTCATCCGTTGATGAAAACTGAATCGTCAAAAtga
>Bl_Pou2_p
GCTATAGCCTCGAAACTGCAAGAAGACCAGAAAGATCAAAAGTCAAAAAATCAGGTGAAT
TACCGTGAACTAATCCAATCAGATTTCTCCACTAGAGGTAGCAATATGTTACAATATCCT
CCCAGAGTGTTCGCAAATCGAAGGCCGTCAGAAGAAGAGTATCTTCAAGGCCGTCCGAAA
TCTCCCACAATGTATTCCATGGAGATGCAGCATCATATGTCACAGTCATTTTCACCTGAA
CATCAAAGTGATTACGAAGAAAATTCAAAAAAGCGACGACGATACGAAGACGAAGCGTCG
GAATTAGAAGATTTGGAACAATTCGCGAAAGATTTTAAGCAAAAACGAATCAAAATGGGA
TTCACTCAGGGAGATGTAGGGATAGCGATGGGAAAATTTTACGGTAATGATTTCAGTCAA
ACAACGATATCGCGATTTGAAGCGTTAAATCTCAGNGTGAAGAATATGTGTAAACTGAAG
CCTCTTCTCGAACGATGGCTCGTCGATGTCGACCGAGCGATCGCCACAGGAGATCGGAGA
GAAGGTCGTATGGCGCTTAGTCCGCCAGTAATTCCGATGCCTCTACAACAAGGCGGTCCA
AGAAAACGGAAAAAGAGAACGAGCATCCCCACGGAAGGNAAATCAAAACTAGAAGATGCT
TTCGGCAAGAATCCGAAACCGACATCGGAAGAGATTTGCAAATTTTCCGAAGACTTGAAT
ATGGATCGCGAGGTCGTTCGAGTTTGGTTTTGTAACCGACGTCAAAAACAGAAAAGAATC
GCGACACAACAACAACATTATCTAGGAGATGAAGAGCATTCGCCGACCTCACACAGCTTG
GGTGGTGAAAGTTCCCCGGATCCGAGCGGAGACGAATCGTGCGCCCCGCATCCGGTAATG
CAACCGGGCTACAACATGACCCGCACCGACATCATTCCAAACGTATCGTCCGGAATAANC
CAATCGGTGATGGGACTTCCCCAAAACAGACCCGGAATAATTCAATTAAATATGCCTGAC
AGGTTTTCCCCTTTCAACGGACCTCAGGGATTCCCCTCAAATCTAGCGATGGGGGGTAAA
tcgacgtcatga
>Bs_g12092_Pou2a = transcript g12092.t1 in Campagna et al 2016
ATGACTGGATCTGATCTTTTTCAGACGGACGGGACTGTTTCAAGTGAACCAACTTCTGAC
CACGCGGACCTCGTTCCATCCGACTTCAGCACTGCGGGACAGGTAATGTTGCAATATCAG
CAGCACAGAATGTTCGAAGATCGGAGACATTCGGGAGGCGAGTTCATCCATGCGCGACCT
CCATCTCCTGGAATGCATCCTGGAATATCGCAATCTCCCGACCATCAAAGCGATTATGAA
GAAACCTCGAGGAAACGACAGCGATACGAGGATGAAGCCTCGGAATTGGAAAGTTTGGAA
CGGTTCGCAAAGGATTTCAAGCAACGGAGAATTAAAATGGGTTTTACTCAGGGTGATGTG
GGTGTAGCCATGGGGCGTTTCTACGGTAACGACTTCAGCCAGACGACCATTTCAAGGTTC
GAAGCCTTAAACCTCAGTGTGAAAAACATGGGAAAACTGAAACCTCTGCTGGAACGGTGG
CTGATCGACGTCGACCGAGCTATTTCTACGGGAGAACGAAGTGAAGGTCGCCCCGTTCTC
AGTCAGCCGATGATCGCAATGAACTCGCAGTCGTGCGCGGGCAGGAAACGCAAGAAGCGA
ACCAGCATTCCCACGGAAGGAAAGTCCAGATTGGAAGACGCATTTCTCAAAAATCCTAAA
CCGACCACAGAAGAAATCGGCAAATTCTCGGAAGATCTCAACATGGATCGCGAGGTGGTT
CGGGTTTGGTTTTGCAACCGACGTCAGAAACAGAAGCGGATCGCAACACAACAGCAGCGA
TACGTTGGGGAGCAGCATTCACCCTCCTCACCCGCTGGGTTTAACGAACCACACAGCGTC
GAAGGTCAAAGGTCGCCTATCTCCAGCGAGGACGAAAATTATGGCTCGCATCATCTCAGC
GACAGGCCGCCTGGCCATCAAGCAATTGAACACTCAGAAATGGGGACTCTACCGCCCCAG
CTACCTCCCAGACCCGGTATCATTCAACTTAAGTTGTCAGAGAGTCATCAAATGCAATTT
GGACGCCCGCCGAATTACTCGAGTCATTCGAGTCTAATGGGGGGTAActctgcgatatga
>Mo_Pou2_p
ATGGACATTGTTCACATAAGCGATGAAAGCATCACTTCCGACAGTGAAGATGAGGGAAGC
TGCAAAAGAAGAAAGTTATCATCAGACAATGAGGATTATGGTGAAGAAGCGACTGAACTT
GAAGAACTCGAACAATTTGCAAAAGATTTTAAACAACGTCGAATTAAGATGGGATACACT
CAGGGAGATGTTGGACTGGCAATGGGGAAGCTGTACCAAAATGATTTTAGCCAAACAACA
ATATCACGTTTTGAAGCTCTAAATTTAAGTTATAAAAATATGTGCAAATTGAAGCCGCTG
CTCGATCGATGGTTAAACGACGTCATGCTCGCAGCAGAAGGTGTTCCGATCCATATCCAA
GAGCCGATTGAAGATATGGCAGCAATTTCCCGGAGGAGGAAAAAGCGAACTAGTATTGGA
CAAAAGGAGAGAGTGCTGCTTGAACATGCGTTTCTCGAGGCAAGTAAAAACCCAAAACCT
TCAACAGAAGAAGTTACACGATATGCAGATGACCTTACCATGGACAAAGAAGTTGTTCGA
GTTTGGTTTTGTAATCGACGACAAAAAGAAAAACGTATTACGCAACAAAAACACAATAAA
CATAATGATGAGGAACCTCTGAAACGGACAGACTCCTTTTCGGTCAACCCTCCTGCGTTA
ACTCAGCCTCCTACTGATCATCGTCATACAACAATCGATGAACAATACGGGTTTATTGAT
CTTCATCAGAAATTACAAGAAAAGGACCGGAATCGGAAACCTTCAGATTTAAATAAATCC
ATTACGTCAATGGCTGGGAATGCTGTAACATTTCAAACTATCTCACAAGCTATTCCATAC
AAGCGAATTAATTGCGAGAACATGtaa
>Mocc_Pou2_p
ATGGACATTGTTCACATAAGTGATGGAAGCATCACTTCCGACAGCGAGGATGAAGGAAGT
TGCAAGAGAAGAAAATTATCAGACAACGAAGACTTTGGTGAAGAAGCAACGGAGCTTGAA
GAACTGGAACAATTTGCAAAGGATTTTAAACAACGTAGAATTAAGATGGGATACACTCAA
GGAGATGTTGGACTGGCGATGGGTAAGCTGTACCAAAATGATTTTAGCCAAACTACAATA
TCGCGCTTTGAAGCCCTAAATTTAAGTTATAAAAATATGTGCAAATTGAAACCGCTGCTC
GATCGATGGTTAAACGATGTCATGCTCGCTGCTGAAGGTGTGCCAATCCGTATTCAAGAG
CCGATTGAAGATATGGCAGCAATTTCACGGAGGAGGAAAAAACGAACGAGTATCGGACAA
AAGGAGAGAGTGCTTCTTGAACATGCATTTCTTGAGGCAAGTATAAACCCAAAACCCTCA
ACAGAAGAAGTTACTCGATATGCAGACGACCTTACCATGGACAAAGAAGTTGTTCGAGTT
TGGTTTTGTAATCGAAGACAAAAAGAAAAACGAATCACGCAACAAAAACACAAAAGACAT
AATAATGAGGAACCTCTGAAACGGACAGATACTTTTCCGATCAACACATCTGCATTAACT
CAGCCTCCAATTGAAGATCACTTCACAGCCACAACAAACGATGAACAATATGAATTTATT
GATCTTCATCAGAAATTACAAGAAAAGTACTCGAAGAGGAAACCTTCAGATTTAAATAAA
TCCATTATGGCAATGGCGGGAAATGATGTATCATTTCAAACTGTCCCGCACGCTATTCCA
ATGTCTTTAGCAAATTACGAGAAGTTTACTATTTTCCAACAACATAATTATAAGATCAAA
TCGAACTACCGTTGGTATCCTTCCAAGTTTATTGTTATTGAATTTTATTCATTCCTTTTG
TTTACTTGTCGTTTATTCATTTTATTACTTTACTTTGTTAATGCCAATtaa
>Mocci_Pou2_p
ACCGACAAGCTGTTTTTCTGGCAGGGCATTATCTCGTCAGAAAGCGATAATGAAGAGAAT
CCTAAACGAATCAAACGGTCGGAAAGTGACGATTTGATTGAAGAAGCGATGGAACTTGAA
GAACTCGAACAATTTGCTAAAGATTTCAAACAGCGTCGCATTAAGATGGGATACACACAG
GGGGATGTTGGTCTTGCAATGGGGAAGCTATACCAAAACGATTTCAGCCAAACCACGATA
TCGCGATTCGAAGCTCTTAATCTAAGCTATAAGAACATGTGCAAGTTGAAGCCCTTACTG
GACCGGTGGTTGCATGATGTCATAAGAGCAGCCGAAGGGACTCCTATAGTTATGTCAAAA
CCGCTTGTAGAATCGGCCGCAATGTCGCGAAGACGAAAGAAACGGACCAGTATCGGACAA
AGAGAGCGACTCATACTGGAGCGAGAATTCATCAAAAATCCAAAGCCGTCGACGGATGAA
GTTACTCGATTCGCGGAGGACCTCAACATGGATAAGGAGGTTGTCAGGGTTTGGTTTTGC
AATCGAAGGCAGAAGGAGAAGAGAATCACGCAGCAGCAGAAGAAACAGCCGCTGGAAGAA
GAG
