# Supplementary material for: Yamanaka Factors in the Budding Tunicate Botryllus schlosseri Show a Shared Spatio-Temporal Expression Pattern in Chordates
Source: Front Cell Dev Biol. 2022 Mar 7;10:782722. doi: 10.3389/fcell.2022.782722 (PMC8948423; doi:10.3389/fcell.2022.782722)
Supplement: Supplementary file 3 [file DataSheet3.FASTA]

>Bs_SoxB1_p
ATGCTGGCTGTGGATCCGCAATCAACTTGGATGCAGATCCAATACCCCACCGGAACGGGT
ATGCCTGTGATTCCGCCAAACGCACACCTTCCGCCACCTCCGCCGATATCTGGTGACGGT
GGGATGATCTCAAACCTAAAACCTACTTATTCAGCACAGAGCCAAATGACGGGGCAAATG
AACGTCGCGCAGCAAAACGTATCCGGGTCCGGAAGTGGAACTAATAACAAGTCCCCGCAG
GAGCAACGAGTGAAGCGTCCGATGAACGCATTCATGGTGTGGTCTCGTGGCCAAAGAAGG
AAAATGGCGCAGGAGAATCCGAAGATGCACAATTCAGAAATATCAAAACGACTAGGCGCC
GAATGGAAGTTACTTTCCGAGAGTGACAAAAGACCCTTCATAGACGAAGCCAAACGACTT
CGTGCTTTACACATGAAGGAGCATCCGGATTACAAATACCGGCCGCGTCGCAAGACAAAA
ACTATACTGAAAAAAGATAAATATGGATCAAACATGATGAACCAGTCATCCGCTCCCCAA
TCGACTCCGCCTATGGGCAGAAGCCACCTGTCCGGTGGCATGGATTATCAACATATCGCG
TATCCGTACTCCCACGTAATGCCTCAAGATCACTACACGTCAGGGTACGGCCCACCCGGA
CAAGGAACTGTTAGTTCATTAGCCCCGCGCGGGTATGATGCTGTGTATTACCCACAATAT
ACCAATTCATCCGTGATCGCCGGGGGGATGGCTAACCAGCTCGGGGGTTATCCAGGAGCT
CCAACAGCGTACACAGTCTCTCCTATACCCACGTCGCCGGCGTACGTACTCCCGCCAGTT
ACAACCCACGCTGGCAATATAAAGGCGCCCCCGCCAGAAACAAGTTCAGACGCAGTTAAT
CATCATCCATCTCACCCCCATGCCACCGCGAGCCCCGTACATCCACAGCAAGTAGCCCAC
ATCCCGGTTGGCCATCATCACCAGCAACCGCATCAACTTCAAAGTATGATTAATATGTAT
CTACCTCACAACGGCGTGAATCCAGGAGTTACTCAAGTTCCTTCCAGCAGCCCGTCGGTC
GACGGCTCGCGTTTGGCGCCGGTGCAGCCCGTGCAGTACAACACTATGGAGCCAGAGGAT
GAACACATTCCCCGTATGCATAATATGTAA
>Hr_SoxB1_p
ATGTTAGCTGTCGATTCACAAGCCGGTTGGATGCAGATTCCATACCCACCAGGAACTGGG
GTCCCAGTTGTTCATACTACTTCCCATTTACCACCCCCACCTCCGATTTCCGGAGATGGG
TCCATCATGCAAACGGATCTGAAGCCGATATATTCAACTTCAAGCCAAATATCACCGATA
AACAGCCAAATGCATCACATGTCAGGGATACAACAGCAGGTTGTTGGTTCGGTATCGGCG
GGCAGCAAATCCTCTCAGGAACAGAGGGTTAAGCGGCCAATGAATGCGTTTATGGTTTGG
TCACGTGGTCAACGGAGAAAAATGGCGCAAGAAAATCCTAAGATGCATAATTCAGAAATA
TCAAAGCGACTAGGTGCTGAATGGAAATTACTTTCCGAGGGAGACAAAAGACCGTTCATC
GACGAAGCAAAACGTTTGCGAGCATTGCATATGAAAGAGCACCCAGATTATAAATACAGA
CCAAGAAGAAAGACAAAAATGATGAAAAAAGATAAGTACGGAAGTACAATACTGCCATCC
TCTACGTCTTCAGCTGTCGCAACTTCCATCGGTAGATCACCCCTGCCAAATAGTCTTGAC
TATCAGCACTTAAATGGATATGGCCCGTATTCAACAATGATTCCTCAAGATCCGTATTCA
ACTCAAGGTTATGGTGTTCCTGGAAACCAAAGTGCCGTTGGTCATCTTACTCAAAGATAC
GATATGCCGATGTATTATCCATCTTACACAGCAGCACCGACCATTCCAACTATGGGAAAT
CCCGGAGTTTCTCATTTAGGCGGATATCATGGTCCTCCAACTTCTTACTCCGTTGGACCA
CCAACATTACCTGGAACACCACCGTATTCCAACGTCTTGCACCAACCCCACGTACCTACT
GTAAAATCTCCAGATACGAGTCCCGGCGGTATTGGACATCAAACTCCAAGTTGCCATTCT
GGATCGAGTCCCGGTCAAACACCAATTGCCGGACAACCACAATGTCCTCCACAAGCGCAA
GCCGGACAAATACAAAGCATGATAAGTATGTACCTACCACATAGTGAGCATGCTGGAGTA
ACCCCTGTTCCATCTAGTAGTCCAGCAATGGATAATTCTAGATTGGCGTCCATGCAACCT
GCGCACTATTCCATTCCACTTACCAGTGGTGTACATATTCCACATATGCATACAATGTCA
AATATGTGA
>Ha_SoxB1_p
ATGTTAGCTGTCGATTCACAAGCCGGTTGGATGCAGATTCCATACCCACCAGGAACTGGG
GTCCCAGTTGTTCATACTACTTCCCATTTACCACCCCCACCTCCGATTTCCGGAGATGGG
TCCATCATGCAAACGGATCTGAAGCCGATATATTCAACTTCAAGCCAAATATCGCCGATG
AACAGCCAAATGCATCACATGTCAGGGATACAACACCAGGTTGTTGGTTCGGCAACGGCG
GGCAGCAAATCCTCTCAGGAACAGAGGGTTAAGCGGCCAATGAATGCGTTTATGGTTTGG
TCACGTGGTCAACGGAGAAAAATGGCGCAAGAAAATCCTAAGATGCATAATTCAGAAATA
TCAAAGCGACTAGGTGCTGAATGGAAATTACTTTCCGAGGGAGACAAAAGGCCGTTCATC
GACGAAGCAAAACGTCTGCGAGCATTGCATATGAAAGAGCACCCAGATTACAAATACAGA
CCAAGAAGAAAAACAAAAATGATGAAAAAAGATAAGTACGGAAGTACAATACTGCCATCC
TCTACGTCTTCAGCCGTCGCAACTTCAATCGGTAGATCACCCCTGCCAAATAGTCTTGAC
TATCAGCACTTAAATGGATATGGCCCGTATTCAACAATGATTTCTCAAGATCCATATTCA
ACTCAAGGTTATGGAGTTCCTGGAAACCAAAGTGCCGTTGGTCATCTTACTCAAAGATAC
GATATGCCTATGTATTATCCATCTTACACAGCAGCACCGACCATTCCAACTATGGGAAAT
CCAGGGGTTTCTCATTTAGGCGGGTATCATGGTCCTCCAACTTCTTACTCCATTGGACCA
CCAACATTACCTGGCACACCACCGTATTCCAACGTCTTGCACCAACCTCACGTTCCTACT
GTAAAATCTCCAGATACGAGTCCCGGCGGAATTGGACATCAAACTCCAAGTTGCCATTCT
GGATCGAGTCCCGGTCAAACACCAATTGCCGGACAACCACAATGTCCTCCACAAGCGCAA
GCCGGACAAATACAAAGCATGATAAGTATGTATCTACCACATAGTGAGCATGCTGGAGTA
ACCCCTGTTCCATCTAGTAGTCCTGCAATGGATAATTCCAGATTGGCGTCCATGCAACCT
GCGCACTATTCCATCCCACTTACGAGTGGTGTACATATTCCACATATGCATACGATGTCA
AATATGTGA
>Pf_SoxB1_p
ATGTTGGCTGTCGACTCAGCACAAACAGCAAGCTGGATGCCGGTGCCCTATCCTTCGAGT
GCCATGGTACCAAGCAACCCCCATTTGCCACCACCGCCAATGGCATCTTCTGGCGTGCCA
TCCAGTATGACAGGAGACATCAAGCCGTACATCACGGATTCGATGGGGATCGGCGGGCAA
ATGACGCATCTTTCCCCGCCGGTTTCGCATCACCACAACCCGGGGCAGAATCAGAACAAC
AACAACTCGTCGGCGAACTCCAAAGCCGCCCAAGAGCAGAGAGTGAAACGACCAATGAAC
GCTTTCATGGTTTGGTCTAGAGGGCAACGCCGTAAGATGGCTCAGGAAAACCCGAAAATG
CACAACTCCGAAATCTCAAAACGCCTCGGGGCTGAATGGAAGACGCTCTCCGATACCGAC
AAACGCCCATTTATCGACGAGGCAAAACGCCTGCGCGCCCTGCACATGAAGGAGCACCCC
GACTACAAGTACCGCCCCAGACGCAAGAACAAGCCAATCCTTAAGAAGGACAAGTTCCAG
ATGGGCCCAGCAGGCGTTGGAATGATGCAAGGTAGCAACCCTGCCGGTCTTCCAGGATCC
AACCGAAGCCATATTTCCCCAGGTCCGATTGATTACTCACAACTAGGCTACTACAACCAC
CAAATGATTGGTTCCGAACCTCAAATGAGCCCCTACGGTAGTGCACCACACTCATTCCCT
TCGCACACAGGAATCGCAAACGGTGCTGCGGCGTCCCAACGCTACGAGCCAATGTCGATG
TACTACCCAGCCTACAGTGGCGCGCCAGCAGCCCTTCCAAGCATGAGTTCACTCACAAGC
CAGCACAACGGCTACGCCCAAGCACCCTACTCTGTGGGCACATCGCCAGCGTACAGCCTA
GCCCAACCGCATACGCCGACCAACTCCATCCATAGCATCACCGGATCTCACCACAGCAGC
AGCGGCGTGCACTCACCAGCTAACACCAGCCCTGGCGCATCGTCCGTCACCTCGGCACCG
CCTTCATCAGGAGGCAGCCCAAGTCATCAGTCAATGCTGCCACCAACTGGAAGCCACCAC
GCCCTTCACCAGATGTACGTCCAGCACATGAGTGAGAATCCGAACGCGGCGTTGGCAAAT
GATCCCGAATCGCCGGGAATGCGTCTCCAGCCGACAACCCACTACCAGGCCGCCACATCG
GTTGGCCATGTCCCGATGGCCATGCACATGCCACAAAGCATGTAA
>Mocc_SoxB1_p
ATGTTGGCTGTTGATTCTCAAGCTACTGGAGCCGGTTGGATGCAAATGCCATATCAACAG
GGAGGTGTCCTCCCTCCTCCACCAGTTGTCTCAGGAAGTGACGGAAACGGGCAAATGCTT
CATCAGATGGATGTGAAACCAGTGTACGCACCAACATCGGAACAAATGTCACCAGTGATG
AGCCACATGCAACATCTTGTTCCAGCTCAAATGCAACAACAACAATCACAAAACTCAAAC
AGCAAAGCCGCACAGGAGCAAAGAGTGAAACGACCAATGAATGCTTTCATGGTTTGGTCA
CGTGGTCAACGACGAAAAATGGCACAAGAAAACCCCAAAATGCACAACTCCGAAATCTCG
AAACGACTCGGAGCAGAATGGAAGTTGCTTACTGACTCCGACAAACGGCCATTCATCGAT
GAAGCCAAGAGACTTCGCGCTCTCCACATGAAGGAACATCCCGACTACAAATACCGACCA
CGACGAAAGACCAAGAACATGTTGAAGAAAGACAAATATGGAGCCAGTGTAATGCCACAA
TCGTCCCTCTCCCAAGCATCTCCTCCAATTCGATCCCACTTGTCAGCTGGTTTGGATGGA
TACGGTCATGGTTTCGGTGGATATCCTGCACCACATGTAATGCAACACGACGCTCTCACA
GCTTACAACGCACAGCAATATGGCGCACCATCCACACAAGGCGGTCAGATGCCACCGAGA
TATGAAGTCTACCCATACAGCAGTTACTCGACCGCAACATCACTACCAAGTATGGCTAAT
ATGACAGCTCATCCACAACATGCAGCTCCCAACGGCTACCCAATCCATACTCCATACGCT
CCCTTGCCCGCCACACCTCCCTACTCCCACATGTCACCACACAGCGCAATTCCAGTAGGA
TCACAATCAGGAAGCAGCACCGGAGTAAAATCACCATCTGGTTCCAGCCCAGAAGCCACC
ACACCCGGCCCACAAGCTGAAACAAGTCCGATCCAAAACCACCCGATCAACATGAGCCAA
TCCCACGCCGCACCTGGCCAAACCCAACATGGAGCTCCCATCCAGAGCATGATCAGCATG
TATCTTCCTCATGGCGACCCAAATGCCGGCGCTCTCCCACCACAAGAGGAAGGGAGTCCG
GATGCCGCTTCATTAGTTCACCAACAGCAATACTCTGCAATGGTTACAGCAGCGGGAATT
CAAATGCACCACATGCAACCACATTATGCTCATAATTAA
>Mocci_SoxB1_p
ATGTTGGCAGTTGATTCTCAATCTACAGGACCTAGTTGGATGCAGATTCCATACCAACAA
GGGGGAGTCATCCCTCCAAATCTTCCTCCTCCTCCAGTTGTATCAGGAAGTGAAAATGGA
CAGTTGATTCATCAAATGGACGTGAAACCAATGTACTCGACATCGGGAGAACAAATGTCA
CCGGTTATGCATATGCAGCAGCACCTCCACCCAGCACAGGTTCAGGCAAACGCAAGCAAC
CAAAACAACAAAACTTCTCAAGAGCAACGCGTCAAGCGACCTATGAACGCTTTTATGGTA
TGGTCTCGTGGTCAAAGACGAAAAATGGCTCAAGAAAATCCAAAAATGCACAACTCAGAA
ATATCAAAGCGTCTTGGAGCCGAATGGAAACTCCTTACCGACACTGACAAGCGACCGTTT
ATCGACGAAGCCAAACGATTGAGAGCTTTGCACATGAAAGAACACCCTGACTATAAATAC
CGACCTCGACGCAAAACCAAGAACCTCTTGAAGAAAGACAAATACGGTGCCAGTGTAATG
CCACCGACCTCCCTTGCCCAACCATCGCCCCCAATGCGCTCCCTTGCATCCGGCCTTGAG
GGTTACCCACACGGATTTGGAGGATACCATACACCGCATATGATGCACCAAGAGGCTCTC
GCTTACGGCTCACAATCTTACGGTGTCCCGAATTCACAGAGCAACCAAGGGCCACCGCGA
TATGAAGTTTACCCGTACAACAATTATACTTCATCAGCATCCTTGCCAAGCATGGCTAAT
ATCGGAGCCCACCAACAACATGCTGTAAACGGATACATGTCAGCACATGCTTCATACGGT
CCCCCACTTTCAACAACACCACCATATTCCCACATGTCCCCACATGGTGCCGTTCCAGTT
GGATCACAATCAGGCAGTAGCACTGGTGTAAAATCGCCAACAGGTTCAAGCCCCGGAGCA
ACTACACCAGGTCCACAAACAAACCCAGCCCCAGAAGCCAGTCCCATCCAATCCCATCCG
ATCAATATGAGCCAAACACAGCCGCCACAAAATCAACATGGTGCGCCCATCCAAAGTATG
ATTAGTATGTACCTTCCACACGGGGACCCAAATAACCCAATGACCCAACAAGAAGATGGA
AGCCCAAATTCCCAAGTAACCGCATTGCAACCAGTCACCCACTATTCCCCAATGGTAACA
TCGATTGGGGCGCCAGGCGGTGTTCCAGTGCCAATGCACCACATGGCTCCTCATTATGCT
CAGTAA
>Bs_SoxB2_p
ATGGAAGACTACCAGCACCTTTCCGAGACGGAGCAAGACATGGACGAGACGATCGACGTG
ATATCCCCGTCTCCGTCGCCGAAGAGCGTTGAGGGCGGTCACGTGAAAAGGCCCATGAAC
GCGTTCATGGTCTGGTCGCGAGGTCAAAGGAGGAAGATGGCACAGGAAAACCCCAAGATG
CACAATTCAGAGATTTCAAAGCGATTGGGCGCGGCGTGGAAGCTCCTCACAGAGTCCGAG
AAGCGTCCCTTCATCGACGAAGCCAAAAGACTGCGAGCTCTTCACATGAAGGAACATCCA
GATTACAAGTACAGGCCGCGCCGAAAACCCAAGGCTCTCATCAAGACCAAAGACCGATTC
TCCTTTCCGCTCTTTCCTACCTCGATGGCGTCACAAAGCGCAGATCCGAGCGCAGCCATC
GCGATGGCCGCACAACAAGCAGCAGTTGCCCAGATGGCAATGGACCCGATCGCAGCGGAG
AAAGCGCGCGCCGCGGCATCTGCTTTCTTCCCGCCCACAACATCCTCGTACCTGAGCGCG
CTTGAGATGACATCAAACTCGTCGTCGCTGGCCAGATTGGCGGCCGCAGTCCGGGATTCG
CCGCTTTACAGCGCGGCCTACGCGGCACCCAGTTACGCCAACGGCATCACCAGCAACGCC
TTGCTGTCATCACAATGCGCCACAGTAGCCGCACGCAGCGCCGGCCCTCCATCACCAGTC
ATGAACCACCTCATGCTTCCCGCCACCTGCTCGCCCACCTGGTCAACATCCGCTCTACAG
CGCCCGCTCGCATACATCTTAGTACCAGGCACGCCCGGCCATGGGTTCCACACAAGCGCT
TTCAAGTCAGGACTCGATTACTACACTCCGATGCCGCTGTCTGCCATGTAA
>Ha_SoxB2_p
ATGGATGACTATCAACAAGAGCAAGATCAAGACGAAACAATCGATGTTACGTCATCACCA
TCACCAGTGACGAAACAATCATTCGACGGCGGTCACGTGAAAAGACCAATGAACGCATTC
ATGGTTTGGTCACGTGGTCAGAGAAGAAAAATGGCGCAAGAAAACCCAAAAATGCATAAC
TCCGAAATATCTAAGCGTCTCGGAGCTGCTTGGAAATTGCTTAACGAAACCGAGAAACGA
CCATTCATCGACGAGGCAAAACGCCTTCGTGCACTCCACATGAAGGAACATCCGGATTAC
AAATACAGACCAAGAAGAAAACCAAAATCCCTGATGAAGAACAAAGAAAGATTCTCTTTT
CCTTTGTTTTCATCGAACGTACATCACACGACAGACGCAGCAACATCAGCAGCTATAGCA
ATGGCCGCACAACAAGCTGCTGTGGCCCAAATGACTATGGATCCGATAGCTGCCGAAAAA
GCCCGAGCTGCAGCGGCTGCATTTTTCCCACCTACGTCATCGTCCTACTTGAACGCGCTA
GAAATGACGTCAAGCGCTTCGTCATTGGCTAGACTCGCAGCAGCCGTTCGCGATTCGCCT
CTCTACAGCGCGGCCTGTTCGGGACTATATCCGTCTCCAACTTATGCTAGCGCCGCCACA
AGCAGTGCATTTCTACCGACACAATGTGCAGCTCGTGCATCTGGACCCCCATCTCCAATA
ATGAGCCCATTTATGCTTCCGGGGTCATCTTCCCCGACCTGGTCAACCCAAGCCGCGCTT
CAGCGTCCTCTAGCGTACATATTCGTACCTGGGGCCCAGCATTCTTTTTCCCCAAGCCAC
CTTAAATCCGGACTGGAATATTACACACCCATGCCTCTCCCGGCAATGtAA
>Pf_SoxB2_p
ATGACCATCATGGAGAGTCCTGACGTCATCAGGGAGCAAGAGACCCCCAGCCCGACCCCC
TCAAATGAGGATAGCATTATGACGAAACAAAGCATCGACGCGGGTCACGTGAAACGACCG
ATGAACGCCTTTATGGTGTGGTCACGTGGTCAGAGAAGAAAAATGGCTCAAGAAAATCCC
AAGATGCATAATTCCGAGATTTCTAAGAGACTCGGGGCCTCGTGGAAGCTTCTGACTGAG
TACGAGAAGCGACCATTCATCGACGAAGCCAAACGCCTTCGCGCTCTGCACATGAAGGAA
CACCCCGACTACAAATATCGACCAAGAAGGAAGCCTAAGTCTTTGATCAAACCCAAGGAC
AGATTCGCTTTCCCCATGTTCCCTTCATCCGGGCTTCCTTCACCAACCCATGATCACTCT
GTCGTCATGGCAGCGCAGCAGGCAGCCGCCGCTCAATTGTCGATCGATTCCATTGTTGCC
GACAAAGCCCGGGCCGCCGCTGCCGCCGCTTTCTACTCGACGTCACAATCCCGAACGACG
ACTTCATTTCCGAGTCTGAACCAACTTTCTATGACGTCACAAGCGGACGCGGCCAACCTG
AACCTGGTTGCGGCGATCACGCAGAGTAGACTCGCAGCCGTAGCCCGCGATCTGACATCA
TCGGGTTACCCAACCTCCCCCTCGATTTACGGATCGCCGACCCACGGATCAGCCCCCTCC
AGTGGCAGCCCTTTCCTCTCGGCGCCATCCTCCCCGACCGCCGCCGCCATGGCAGCAGCT
GTGATGAACCCCTTTGTCCTTCCCCCATCAAGATCGGGGTCCTGGTCCCCAGCGATCACC
CACAGCCCCACCCTGACCAGCCCCTTCGCATACATCTTCGTACCTGGGGCCACGTCGCCC
TTAGCAACGAGCCCCATCAAATCCGGCCTCGATTACTTCTCACCTCTGCCTTTGCCCGCC
ATGTAA
>Mocc_SoxB2_p
ATGTCTGACGAATCTGGTCATTCCGATTACGAGAACCAAGACGAGTGCATCGACGTAACC
TCACCCATGCCCTCACCTGTCCAACTGTCCGGTAAAGAAAATGGACACGTTAAACGACCA
ATGAACGCCTTCATGGTCTGGTCGCGAGGACAGAGAAGAAAAATGGCGCAGGACAATCCC
AAAATGCACAACTCCGAAATATCAAAGAGGCTCGGAGCCGCGTGGAAACTTTTATCCGAG
AGCGAAAAACGACCTTTCATTGACGAAGCCAAGCGACTTCGAGCTCTTCACATGAAGGAA
CATCCCGATTATAAATACCGACCACGACGCAAGCCAAAATCCTTGTTGAAACCAAAAGAC
AGAATGGCATTCCCCATGTTCCACCAATCGCTCTCAAACTCACCCACCGGCGACGTCTCA
AACGTAGCCCTCAACATGGCCGCCCAACACGCAGCAGCTGCTCAACTTGCGCTTGATCCA
ATTGCAAGTGAAAAGGCACGTGCTTTGTTGCCACCAACATCTTCGTATTTGGACTTCACA
TCGCAAGCCCCATCAATCGCCAGGTTGGCTGCCGCAGTGCGTGATTCATCATTTTATAAC
CCCAAATGCAGTGTGTACGGTTCCAGGGCATATGCAAATGCAATAACAAGCAGTGCATTG
TACCAATCACCGACCACACTCACATCCAGCGATCCATCATCCCCAGTGGCACTTCATCAT
CCATTCCTCTTCCCAGGATCATCTTCACCGACATACAGCTCATCACCACCGTTGATGCAA
CGTCCTCTCGCCTACATCTTCCTCCCAGGAGGTGGAAATCCACTGAAATCACCACTTGAT
TATTACACGCCAATGGCTTTGCCGGCAATGTAA
>Mocci_SoxB2_p
ATGACTGACGAAGCGAGTCACTCAGACTACGAACAACAGGACGAATGCATTGACGTGACG
TCACCTATGACGTCACCAATCCATTTGTCTGGAAAAGAAAACGGCCACGTAAAGCGACCA
ATGAACGCCTTCATGGTGTGGTCACGTGGCCAACGACGAAAGATGGCGCAGGACAACCCC
AAGATGCACAACTCTGAGATCTCAAAGAGGCTTGGTGCAGCTTGGAAGCTGTTATCCGAG
GGCGAGAAACGCCCGTTCATCGACGAGGCCAAACGGCTAAGAGCCCTCCACATGAAAGAG
CACCCTGACTACAAATACCGACCCCGACGCAAGCCAAAATCCTTGTTGAAACCAAAGGAC
AGAATGGCCTTCCCCCTTTTCCACAACGCTCTTTCAAACCAGACCAACAGCGATGCAACC
TCCGCTGCTCTTAACATGGCCGCTCAACAGGCAGCAGCCGCGCAACTTGCACTTGACCCA
ATGGCGATGGAGAAGGTTCGACAGTTCTTGCCACCCACGTCGTCCTACTTGGATTTCACC
TCGCAGTCTCCCTCCATTGCGCGATTGGCGGCCGCGGTTCGCGATTCGTCGTTCTACTCA
AAGTGCAGCATGTACGGATCACCTACATATGCCAGTGCCATTAGTAGCAGCCCGGTTTAT
CACTCGCCAACATCCAGCATCGTTTCAAGCGACCCCCCTTCACCAGTTGCACTGCCACAC
CCGTTTATCTTCCCTGGCTCCGCTTCTCCAACCTACAGCAGTGCGTCATCAGTAGTCCCG
AGGCCGATGGCTTACATCTTCTTACCCGGGGCTGGAAGTCCCCTTAAATCGCCCCTCGAC
TACTATACGCCAATGGCTCTACCGGCGATGTAA
