# Supplementary material for: Yamanaka Factors in the Budding Tunicate Botryllus schlosseri Show a Shared Spatio-Temporal Expression Pattern in Chordates
Source: Front Cell Dev Biol. 2022 Mar 7;10:782722. doi: 10.3389/fcell.2022.782722 (PMC8948423; doi:10.3389/fcell.2022.782722)
Supplement: Supplementary file 7 [file DataSheet5.FASTA]

>Cs_KlfG_p
ATGAAGGACGCTGAAGATGCGTTCCTTGATTTGCTGCTGGCCGCCGAACGGGGGGATGTA
GATTCCATCGGGTACACGCTCAAACAAGAAAGTGCACCCCAGACCCATGTTGGGACTTCT
TCGTCGCACACCGTGGAAATTAAACCCCCCTCACCCTCTATATTTCTTGCCTCATCATTC
ACAAACCACAAAGAGGTCCCCAGTAATTTTGAAAATGTCGGCAAAAGTTTGAAAAACTTG
AAAACAGCGAATGATTCATTTTTAATAACATCGCTTCACGATAGTAATAACAACGTTTTC
CCAAAGTCTGAACCAGATAGTTTGTTCCCGTGGTCATTCCAATCAGCATCAGATCATCTC
GGTGCTTTTAATAAAAAAGATGAATTGTGCGATTGGTACGGCACCTCCATAGCTGACGTG
GTTTCTACATATTCCACCGGCGCACAAGCACCATCATCTGAGCTAACCTGGGCTGAGGGC
ATGGGGTTGCCTGCTATCCCGAGAAATAGCAGTTTGGCAAATGCGTTACAGGACTTTGAA
AATACATACCAGAAAGTGAAAGAAAAAAATGAATTAAGTGACGGCAAAAAGACACAGCAA
GGGATGAATTATCAATTTCGAGACTTAGAAGTTCCGAATTATGATTTGGATGGTGGCTGT
TCAAGTACGTACCCTGACATCCCAAATACTCAGTTCTCAAAATCTTCATTTCGAGCTCTT
CTAAGCGAGCCAGAAGACTCAGACGCGCCGATATTATTCACTGCTGGCCAGCATTTCAGC
CATAATAGACACACTGCACATAATACGAGCACAATTTGCACTTCAATAGACGGGACTTCT
TTGTTGCTGGAGCCCGAGAAAAATATCTGTAAAAATGAGGTTGATGCAATTGCTGGTAGT
TTTATGGAAAATAAGAACCACACCCAGCCAAGTGTAGAAACCCTTCCACAATTAAACCAG
CCAAACCAGTTCCACACACCAACTAACTCTGTACCATCGATGACATCTAACCCACTCTCC
ACTGCCACAAACCCTACATATTGCTTGTCATGCAAGACTAGCACTGATGTCAATTTTTAC
AACAACTCATCATTGCAGCTCTGCTCAAATTGCTTATCTAGTCTCCAAAATGTAACATCA
TCGCAACATAATTTGGCTGAGAATGATTCAACGATATCGAACAGCGGGCTTTTGCAGTGC
CCCCCCACACCAAGCCAGCCACAACAGACTGTTGCTCATCTTGTAGCTCTTAACCCGTCG
GGACAAAACATACAACCATCCACCCCACTTTATATAATCATTCAAGGGAAACTAATCCCG
ATAACTATTGCGCAAATGTCACCAACCAAACTGGAACAAACGAACGCTAATAATGCTGGC
AGCTCAAGTGAGCATATAAAGTGTGAGGAGGGGGAATCAACACAGTTGCAACAAACTGCC
AGTATGGAGGGTACTACACAGGACACAGATCCCAGCAATATTGATGGAACTGTATATGAC
AGTTCGTGCCATAAGAACCTTGTTAAGATTGCCCCGTTGCCAGTGATATCTGCACGGGCA
GGCAGTTGCGTTATGATCGCTGGCATCGCTACCAATCCACAGATTGTTGGGACTTCCTCA
GCGGAATATACTAAACCGATGAAAATACCAAAATGCGGCACCGATGAAGCATTACGAGTC
CATGCTTGCACTTACCAAGGATGTACCAAGAAATACACAAAAAGCTCACACCTCAAAGCA
CATGTCAGGCGGCATACTGGTGAAAAGCCCTACGTTTGTAAGTGGCCATCGTGTGGCTGG
AAGTTTTCACGGTCCGATGAATTAGCGCGACATAAACGCTCACACGAGGGCATCAAACCA
TATTCATGTCCGATTTGCAATAAAAGATTTTCACGATCCGATCACTTGGCAAAGCATGTT
AAAATTCACAAG------------------------------------------------
------------------------------------------------------------
------------------------------------------------------------
------------------------------------------------------------
------------------------------------------------------------
------------------------------------------------------------
------------------------------------------------------
>B.Ha_S15_p
TGTCCAGATCTGCGTAGTGGAAAAAGCCAGTTACATAAAGAGATTGCTCGAGATGGGGAA
GAATATAAAGATATGCTTGATGAAAAATTTCCAAATTTCTATCGAACACTAACTGGGGCT
GCTTCCGAACAGAAATCCCTTGATTATACCAATCCATACAAATCAGAGAAATGCGACAGC
GAACCCGTACTCCCGTTTGTTTGTCAGAATAGAACAGAAAAAATAGAGACCTTCAGCCTT
AAAAAGAAATTGTTGGATGGTAGAACTAAAACGTACCTAGGCAGGTCGAAAGCGGTCAAG
GAAGGGACATCAAAAGGATCATCGTTTGACGGGTCCGATTCGCAAAGTAGTTCGTCAAAG
GAAAGCAAGGGTTCGAATTCAACTGGGGTTGGCAAGAAGGTGGAGAAAGGCAAAGGGTCC
TGGATGCTTGTGAGAGGAGACGGTCAAGTGTTGCTGGAAACTTCATCAGACGAAAAAAAA
TTGGCAAGAAACGACCTGTATATAATACATCAGCCGCCGGAAGAAAGTTCTTCAACACCG
AACGTATATCTACCACTGTCTTGGATGAACGCCGTGTCACACAGTCTCGCTTCCTCCCCG
ATGCTCCAAGGCATGTCCGATACGACGATTCAAAGGGATCGCAATAAGTATTTTAATCAC
ATCAAACATTCTACCGGATCCCCGCCAGAACTTTTGCAAAATCTTCAACAAGATAAATCA
GCACAGTGCGATGAATTGGACCCTGCTTTTGCCATCAACAGTAAGATAAGAGAACGTTTA
GCACCGCTTGACCTCTTCGAATTGGACGCTACTCCTCTCGATCTCTCGGTTAGCAACATA
GAAAAATGTGGTGAAAACTCTGGAGCAATAAAACGAAAACCCGTCAAGGACGCGGATGCG
AGAAAATGGACTGAGAGCGTTTCAAAGAAACGATCTTTATTCGCAGACGTTCGCAGTCTT
TCAGAAAGTACTGTAAGAGATACAAGTTATATTCAGCATTCACCTTTGCCAGTATTATCA
AAGTCGCTGCCAGACCGCAAGCATTTTGTTTCCTCGTTCAGGCCTATGGAAATAGAAGAC
GTCGATATAAATCACATAACGAGGAACCACTCTCCTGATACTTCAAACCGTTTAAAAAGG
GCAGGCAGCGCAGAACATTCCAGGAGCAAAGAAAAGGCAATCACAAGAGATATTACGACA
ATAGCAAACGAAATAGTCAATCCAAGGTTCAAATATCATTTTAAAAATAACGACGAAGAA
GAATTGAATAATTTCAAATCAGAATTTTTGAATTCCGATCAGCTGGAACAAGCTCGGGAA
GATGGATACACTGGGAAAAAGAGAAGAATACACTTCTGTGATTTCGATGGATGCGGTAAA
GCCTACACAAAGAGTTCACATTTGAAAGCGCATAGACGCACGCACACAGGTGAAAAACCA
TATCGATGTACATGGAGCGGATGTACATGGAAATTTGCAAGATCAGACGAACTGACGAGG
CATTATCGTAAGCACACAGGTTATAAGCCGTTCCGTTGTCATCAATGCGAGCGGGCTTTC
TCAAGATCCGATCACCTAGCTTTGCATATGAAACGACATCAAATATCTTCTCCG------
------------------------------------------------------------
------------------------------------------------------------
------------------------------------------------------------
------------------------------------------------------------
------------------------------------------------------------
------------------------------------------------------------
------------------------------------------------------------
------------------------------------------------------------
------------------------------------------------------------
------------------------------------------------------------
------------------------------------------------------------
------------------------------------------------------
>C.Ha_S896_pMOD
AACCTGTTCCTGTTACAGATTGATATGGAAAAATACATTGGCTCTTCAAACATGCAAAAT
TCATCTATCATGGTACCGATCAACACCATGTCGAATTTCGACAGGAGAAACGCAGAAATT
GAGATGCCTCCCCCGAGCAATATGAGCGCATTTTCTACATCCTTTACCATACGTCCTACA
TCTGCCAGGCCTCATCCTACTTTCAAATCGGATCCCGAAGGATTCAGGAGAGACAGCGCA
TCGAGAGTAAACGAAATTCTAGCGCATGAAGAAATGTCTTGCGCAATAGGTAAGTTCGTT
GATATACAATATATTAGTTCTATTAATAACTCGAACGGAACCGAGCACTCGCATTCAGTC
AACCTGAATTTCAACTTTTTAGTCCAACAGCAAAACACAAATAGCAATTTATGTGTACAT
AACGTCAACAATACGTCCCATCATATGCACCATCATCATCAAGACACCAGCAATCATTCC
CCTCAACATAACGTAATGATGTCCTCGCCTACACATGGTCAAATGGCGTCACCGCCCCAG
GGAATGATGACATCATCATCACCATTGCATCATCACATGACGAGTCCCATGTCTTCGCCA
CCGACTAGTCCACCTACTATGAACGGTGGCCATGCAATGTCGCCAAATATCCCTCCGGTT
TCGACCTTTATCAAAAGTTGTGACGCAATGCTTCACCCACCCTCTCCTACGGGATCCATG
ACGTCAAGCGCCTCGTCACCGTATCATGTGCAACCCACTACGCCATCCAGTGGATACATG
CAGTCCAACGGCACCTATTCGCGTTCCAGACAGTGCTCTGAATCTGACTCGTACGTTTCC
TACGAACACCAACAGCATTCGAACGGAATGACCAACATACCCACTATGGGACAAATGCAA
CCAGGAAGTAATAAACTTACTGAAATGTATAATTCTAACTCTATACCAAGATCACGATCG
TCGAGTCTAACAAGTAACGGAGATTGCAGGTTGTCTCAATGTTCTCCCAATTCGAATTTC
GTTCACGTATCAACAGTGTCACCTAACCCACCACCAGCGACATCGTCCTATTCCGACCTT
ACTTCGCCTTCGCGACAATTCAGTCCTGCCTTCCAACATCAGCAGGAACATCCGTGCGTA
AAATCCGAATCTGACCTATCAACTTGCATCACACGCATGCGAAGCACTGGCTCCATCATG
CCTTCAAACCATTACGATACCAATTCAAATTACATTCGTCGTTGTAGTCTCGACTCCGGC
CTGTTACACATCTCAAACAACAGCAATAACAATAACAATATTTATACTTCCACCGATACG
CCTATGCCAAACGGGGTTTATCTTAAACAGGAACCAGAAAGCCTTATGGAAAACTATTCT
AGCGCTACAGGAATGTCTAATTTCATCCCAGTTTATCCCCAAGAAGACGAAACGTGCAAC
GCGCACCCTTTCTTTCCTCCCCAGCAAGTAACCTTTCAACCCATCGTCGGCAGTAACGGA
AACGATGGCAGTTTCATCCTTTCCCAGGAGTTCTCATCTACCATGTCCCATGATCCGAGG
CATACACATCGCATATCGAATCATGGACCAATCCATCATCAGAGACACAGTGGAGATCAT
AGACCACCTCCACCTTACCCAATGGCGGTCAACGGCACCATTCCGTACAGGCCTCGTTAC
AGCAGAAGAAATAATCCGGATTTGGAGAAGAAACGCGTCCATAAATGCGTGTATTTGGGC
TGCACTAAAGCGTACACGAAAAGTTCTCATTTGAAAGCCCATCAGAGAACACACACAGGT
GAAAAACCATACAATTGCAACTGGGCCGGTTGCGATTGGCGATTTGCCCGATCTGATGAA
TTAACTCGACATATGCGCAAGCACACCGGTGCCAAACCTTTCAAATGTCTCGTTTGCGGA
CGCTGCTTCTCGCGCTCCGATCATTTGGCTCTCCACATGAAAAGACACCAGGCC------
------------------------------------------------------------
------------------------------------------------------------
------------------------------------------------------------
------------------------------------------------------------
------------------------------------------------------------
------------------------------------------------------
>C.Hr_S68_pMOD
AACCTATTTGTGTTACAGATTGATATGGAAAAATACATTGACTCGCCAAACATGCAAACT
TCGTCTATCATGGTACCGATCAATACCATGTCGAATTTCGACAGGAGAAACGCAGAAATT
GAGATGCCTCCCCCGAGCAATATCAACGCATTCTCTACATCCTTCACCATACGTCCTACG
TCTGCCAGGCCTCATCCTACTTTCAAATCGGATCCCGAAGGATTCAGGAGGGACAGCGCA
TCGAGAGTAAACGAAATTCTATCACATGAAGAAATGTCTTGCGCAATAGGTAAGTTCGTT
GTACAATGTATTAGTTCTATCAACAACTCAAACGGGACCGAGCACTCACATTCGCTCAAC
CTGAATTTCAACTTTTTAGTCCAACAGCAAAACACAAATAGCAATTTATGTGTACATAAC
GTCAACAATACGACCCATCATCTGCACCCTCACCATCAAGACACCAGCAATCATTCCCCT
CAACATAACGTAATGATGTCTTCACCTACACGTGGTCAAATGGCGTCACCGCCTCATGGA
ATGATGACATCATCACCACCATTGCATCATCACATGACGAGTCCCATGTCTTCGCCACCG
ACTAGTCCACCTACTATGAACGGTGGCCATGCCATGTCGCCAAATATCCCTCCCGTTTCG
ACCTTTATCAAAAGTTGTGACGCAATGCTTCACCCACCCTCTCCTACGGGATCCATGACG
TCAAGCGCCTCGTCACCGTATCAAGTGCAGCCCACTACGCCATCCAGTGGATACATGCAT
TCCAACGGCACCACCTATTCGCGTTCCAGACAATGCTCCGAATCCGACTCGTACGTTTCC
TACGAACATCAACAGCATTCTAACGGACTGGCCAACATAACCACTATGGGACAAATGCAA
CCAGGAAGTAATAAACTTACTGAAATGTATAATTCTAACTCCATACCAAGATCGCGATCG
TCGAGTCTAACAAGTAACGGAGATTGTCGGTTGTCTCAATGTTCTCCTCCCAATTCGAAT
TTCATTCACGTGTCAACGGTGTCACCCAACCAACAACCAGCAACGACGTCCTATTCCGAC
CTAACTTCGCCTTCGCGACAGTTCAGTCCTGCCTTTCAACATCAGCAAGAACACCCGTGC
GTGAAATCTGAATCTGACCTATCAACTTGCATCACCCGTATGCGAAGCACTGGCTCAATC
ATGCCTTCAAACCATTACGATACCAATTCAAATTACATTCGCCGTTGTAGTCTCGACTCC
GGTCTGTTACACATCTCAAATAACAGCAATAACAATAATAATATTTATACTTCCACCGAT
ACGCCGATGCCAAACGGAGTTTATCTTAAACAGGAACCAGAAAGCCTTATGGAAAACTAT
TCTAGCGCCACAGGAATGTCAAATTTCATCCCTGTTTATCCCCAAGAAGACGAAACATGC
AACGCGCACCCCTTCTTTCCTCCCCAACAAGTAACATTTCAACCCATTGTTGGCAGCAAC
GGTAACGATGGCAGTTTCATCCTTTCCCAGGAGTTCTCATCTGCCATGCCCCACGATCCG
AGGAATACACATCGCATTTCGAATCACGGTCCAATGCATCATCAGAGACATAGCGGAGAT
CATAGACCACCACCACCTTACCCAATGGCGGTTAACGGCACCATTCCGTACAGACCTCGT
TACAGCAGAAGAAATAATCCGGATTTAGAGAAGAAACGCGTCCATAAATGCGTGTATCTA
GGCTGCACTAAAGCGTACACGAAAAGTTCTCATTTGAAGGCCCATCAGAGAACACATACA
GGTGAAAAACCTTATAATTGCAACTGGGCCGGTTGCGATTGGCGATTTGCTCGATCTGAT
GAATTAACTCGACATATGCGCAAACATACCGGTGCCAAACCTTTCAAATGTCTCGTTTGC
GGACGCTGCTTCTCGCGCTCCGATCATTTGGCTCTCCACATGAAAAGACACCAGGCC---
------------------------------------------------------------
------------------------------------------------------------
------------------------------------------------------------
------------------------------------------------------------
------------------------------------------------------------
------------------------------------------------------
>B.Mocci_S533608_p
AATATGAAGAAATACTTCCGGCGTTCAGCAAGTTGCCCTTTACTCAATAAGAATGAAAAT
AAACAAGGGACAAACACGAGTTTTAAAACAAAATTAACTCGTAGAGATTCGCGAAGTACT
ACGAACTTAAACGTGATTAAACCAAACGATTTTGCTTGTAAATTTTGTAAGATTTCTGAA
AAGCGAAAGTCGACATTTAAAACTGAAGATTCAAATGGAAAACGAGCTTTGTGTTTAGTT
TCAGATATATCTAAACAAAAAAAAATTAAGTTTTCAAACAACCATCAAGTTTTTAGTGGT
TATAAATGGTTACTTGTGCGTGGTGATGGATGCATTGTGTTAGAGAAACCTGCAAGTAAG
AACGAAATGNNNNNNNNNNCACTCCAACAAGAACAGTCTTCTGAATACAAGTATGTAGTT
CCAGCTTCATTATTGGAATATTCTATCACAAGAAAAGGAAATTCTTATAACAAAAATTGC
CGTTCAACATCTTCGCCGCCACTAAGCATGAAAAATATATTTAAAACTTCGCCTGCAAGT
GATGACCTGGAATGTATAGATAATGACGAAGGTGCAATTAGTCCATCTGTATATGAAAAA
TTAGCACCAATGGATTTATCAGAACCTTACGGATTACCGTTAGACCTCACACTTTCGAGA
GATAAAAACAGAAAAAATAAAGAAGTGACTCATGTTCAACAAACACAATCATTTTTAGAA
TATCCCAAACTTTGTTATTCTCCAGACACAAGTTTGTTTCCAGGAACAAGTAACAATGAC
AGACATTTATCACCACCAATTATTATTAAAAATGAAGAATCTAATAATGAATATTTAAAA
AGTAATCGTTTACATAATGAAAGTCAATATAATGTACCGGCTGCATACTCAATAAACACA
TCCAATAGAGATATCTTGCGGGCAAGAGAAGAAAAAAACGACGGGAAATTTTATTTTAAA
TCATTTGTGCCAATAGAAACGCATCAAAATAATATAGTAAAACGAAATAAAAGAGAGCCA
TTTATCCCAAAAGAAATGTTGGACAGCGTTACACTTGATCAAACATTAATGCAACCAGGC
TTTGAGGATACTGCGAATGATATACAAACTAATAATTTACATTCTGCAATGTTTAAACCT
GTTCACAGCAGAAAGTACAAATATTTAACGAGAACATATGGAAGTCAAGATGAAGAAATG
TCCCCGTCATTGGTTGAATCTTCCAGAATATTGCCAGTGTTAACAAGAGGATCTTCTCTT
GATTCACCTTTGGCTAAATCAAAATCTGAATCTGATAAGAAGCGAAGAATACATCGTTGT
GATTTTGATGGATGTGGCAAAGCTTATACTAAAAGTTCCCATCTAAAAGCACACCGAAGA
ACGCATACAGGTGAAAAACCATATCAGTGTACATGGAATGGTTGTACTTGGAAATTCGCT
CGTTCAGATGAATTAACTCGGCACTACCGCAAGCATACGGGATATAAACCTTTTCGATGT
CGTCAATGTGAAAGAGCATTTTCCAGGTCTGATCACTTAGCTCTTCACATGAAGCGGCAC
TTGTCTTTAAAT------------------------------------------------
------------------------------------------------------------
------------------------------------------------------------
------------------------------------------------------------
------------------------------------------------------------
------------------------------------------------------------
------------------------------------------------------------
------------------------------------------------------------
------------------------------------------------------------
------------------------------------------------------------
------------------------------------------------------------
------------------------------------------------------------
------------------------------------------------------
>A.Pf_S6463_p
ATGATGAAAGTCGACACGAGTAGCAGCGAGGATTTCGTGCAGCCCTTCCCCCAAATCGGG
GGCCTGCTTTCCCGCATCGATGACCCGGTGCACCCGAGCTCAGTGGGAACCGATGTCCTG
GCTGACCTTGAAAGCCTGTGGGATGAGAGTCCGGACTGCTTCGATACAATCCTTAACACC
TCAACCAGTGACTGCGACAGCGACAGTGCGGTGCTGCCCCCCGAGCATTTCAGCTCCAAA
CTTGCCCCAATCGGGGTCACTTTTGGCCGGGGGTCCAAGCAGGACCGTCAACACGGCGTC
TTCGTTGAAGGCGACGAGGCCGTAGACAGTGGAACAGGATCTGAGTTTGGCAGCGGAAGC
AACCTCATTGCTGATTTTCTCAACCAAGGCTCGGAAAACAAGGACACCGGGTTGCCGAAT
TTCTACACTGGAACGCACGCCGCCCAGCAGCTTTCAGACGCAGTGAAGCCCACTTCGCTG
CTGACACCAACTCTCTCGCACACCGGTGACAGTTTTCAGCCTTACAACTTCGCCAACACG
CAAGCCAGCTCTCCGGAGGAAACTAGAAGCATGCGAACTGTGTTTAAAGTGCATTGGAAC
GCTCCGTCGTTTCCGCAACCAGCAAATCAAGTCCCGATGCCTCATGGTTTGGTTACACCG
CCAGTTAGCCCAGAGGAAAACGATCAATTCCGAAAAAGTCCCTTCCACGTTTTGCAAAAC
CCAGTCAATCGGCAACCGTCGCCTGTAGGTCACGACGTCAGCAATCCGGAGCAGTTCAGG
TCCTTCAATCCGCCCCAATACACTTCCGCGACTCATCAGCTCCACCCGGCGGCCGACATG
TACAACGCGCAGCAGAATTTCGACTTCCAAATGAAGACAGAACCTTGTTCGCTGCCTAAT
GGCCTCGAGCAGCAAAGGACCGGAGGCCAGTTTCCACTCAACTTATCGTCAATGCATTAC
CAAAACGCCAAACAACACAATCCGGAGCCACAGAGCTGGAACAATCCGCACCATCACCAT
CGCGATCATAGTCAAGTTGTTTTTGATCCTCGTTGCACCAACGTGTTCGTCCATCACAAG
GTGAAAACGCAAACTGCCGTCGACGATGCCCAGTTGCCAGGAATGATGCCAACCTTCCAA
GCAAAAGCTCCAGCGAATGGAAAACAGAACGTTCCCGCTGGTGGAGAGAAGACGAAGCGT
GGTAGAAGGTACTGGACAAGAAGGAAGGCCACCCTCCATACCTGCGACTACATGGGATGC
GGAAAGACTTATACCAAGAGTTCCCACCTGAAAGCACACATGCGGACGCATACAGGTGAG
AAACCCTACCACTGCACATGGCAAGGATGCGGTTGGCGGTTCGCAAGGTCAGACGAACTG
ACCCGACACTACAGAAAACACACCGGGCATCGTCCGTTCAAATGCAGCATGTGCGAGCGC
GCCTTCAGTCGCTCCGACCATCTCGCCCTGCACATGAAACGTCACATG------------
------------------------------------------------------------
------------------------------------------------------------
------------------------------------------------------------
------------------------------------------------------------
------------------------------------------------------------
------------------------------------------------------------
------------------------------------------------------------
------------------------------------------------------------
------------------------------------------------------------
------------------------------------------------------------
------------------------------------------------------------
------------------------------------------------------------
------------------------------------------------------------
------------------------------------------------------
>A.Pm_S258_p
ATCCTGCAAAATGATAAAGGTCCCCCCCCCCCCCCCCCCCCCCCCCCCCCCCCCCCCCCC
CCCCCCCCCCTTTCCCGCATCGATGACCCAGTTCACTCGGGCTCAGTGGGAACGGATGTC
CTGGCTGACCTTGAGAATTTATGGGACGAGAGCCCGGACTGCTTCGATACAATCCTCAAC
ACCTCAACTAGTGATTGTGACAGCGACGGAGCTGTGTTGTCCCCTGAGCATTTCGGAGAT
GAGGCGACCGATAGTGGAAACGGTTCTGAGTTTGGTGGTAACGGTAACCTTATTGCTGAT
TTTCTCAGTCAAGGCTCAGAAAACAAGGAAACAGTGTTACCGAATTTCTACACTGGTTCG
CACGCGCAGCAGCCTTCAGACGCAGTGAAACCATCATCACTACTTACGCCGACTCTTTCG
CTAACCGGTGACAGTTTTCAGCCTTACAACTTCGCCAACACTCAACCCAGTCCCGTTGAA
GAAAATAGAAGCCTGAAAACTGTGTTCAAAGTCGAGCAGATATACGAGCAAAGCAACATG
AAGTTACATTGGAACGCTCCATCTTTTCCACAACCAACAAATCAAGTTCAAGTATCGCAT
GGGCTGGTCACGCCACCAGTGAGTCCTGAGGAAAACGACCAATTCCGAAAAAGTCCCTTC
CATGTGTTACAAAACCAAGTCAATCGACAACCTTCACCAATAGGTCACGAAAACAGCAAT
CCAGAGCAGGAGGCCAGTTTCCACTCAACCTATCAACAATGCATTACCAAAACGCAAAAC
ATCACAATCCGGACCCACAGGGCTGGAACAATCCAAACCATCACCCCCCCCCCCCCAACA
ATGCATTACCAAAACGCAAAACATCACAATCCGGACCCACAGGTCTGGAACAATCCAAAC
CATCACCATCACAATCAAAATCAGGTCGTGTTTGATCCCCGATGTGCCAACGTCTTTGTT
CACCACAAGGTAAAAACTCAACCTGCCGGAGACAATGTTCAGCTACCGGGCATGGCGCCA
AACTTCCCAGCAAAACCTCCTACGACCGGGAAACAGAATGTTCCTGCTGGAGGGGAGAAA
ACAAAACGAGGCAGGAGATACTGGACGCGAAGGAAGGCCACCCTTCATACTTGCGACTAC
ATGGGATGCGGAAAAACTTATACCAAGAGCTCGCACCTTAAAGCCCACATGCGAACACAT
ACAGGCGAGAAACCTTATCACTGCACGTGGCAAGGATGCGGCTGGCGGTTTGCGAGGTCA
GACGAACTCACTCGACACTACAGAAAACATACAGGCCATCGCCCGTTCAAATGCAGTATG
TGTGAACGCGCCTTCAGTCGATCAGACCATCTCGCTCTGCACATGAAACGACATATG---
------------------------------------------------------------
------------------------------------------------------------
------------------------------------------------------------
------------------------------------------------------------
------------------------------------------------------------
------------------------------------------------------------
------------------------------------------------------------
------------------------------------------------------------
------------------------------------------------------------
------------------------------------------------------------
------------------------------------------------------------
------------------------------------------------------------
------------------------------------------------------------
------------------------------------------------------------
------------------------------------------------------------
------------------------------------------------------
>A.Ha_S1303_p
ATCATGTTAGTTATCTTCTATCCTTATCTCTTATTTCTGCAGATGGCAGTCGAAATAGAT
AACACTTCTGGTGACGTTATGCTACAGAAATTAAAAAACCACGACATGATGGATGATATA
GAAAAGTTCTGGCATGGAAACCCGAAATATCTCGATCTTATACTCGACAATCATGACGTC
AACTGCTACAATGACGTAATCAACAGAAATGACGAAGGCAAACTACCGGAAGTCGAGAGT
TTCAGTCGCAATTATCTACAACAGACGACCTATGACGTGAATCGGTTACCTATGGAAACC
ATTGCTTCATCTACGTCACGAAACTACACGTCATGTTATACGTCACAAACTGAAGTTACT
TTAACGTTAAACAGGGGAGAAATATACAATAGCAATACAATGGATACTTTTCAACCTCTT
ACGTCATCAAATGACGTCAACTACCACTCGCCTCAATTCTGTTACGTTTCAGCTACGCCA
CAATTTCCAAATATGCCACAATTCGATTCCTATATGCCTCAATATCCTCAGTATGAAAAT
GACGAACAAATATGGATGCAGCAAACAACAGAGATTTCGAACGATTTCCTCGAACGGACA
GTCCGGAATGTAAACAATCGTAAAACCAAAGAAGCTTTTTCTTTCCATTGTTTGCACAAG
TCACTGATCAGCAAATATCAAATTATAACGATTACCGCCAAAAACTATACACAGGAATTC
CTCACTCAACGACCACTCGACACGACTTCATTCAATGCAAACAGAAGCCCAAGATCAATC
GATGGATCCTGGAGGAACATCCCGGAGGAAGATCCCAAACGAATCAGGAAAATAAAGAAA
CACAGAAGAGTTGCAATTCATGCATGTTCATTCGATGGATGTCAGAAAACATATACAAAA
AGTTCACATTTAAAAGCACATATACGAACACATACAGGTGAGAAACCATATCAATGCAGT
TGGGTTGGATGCGGATGGAGATTTGCACGGTCCGATGAACTTACACGTCACTTCCGGAAA
CATACAGGTCATCGACCTTTCAAATGTTCTCTCTGTGAAAGAGCATTTAGTAGATCTGAT
CATCTAGCACTTCATATGAAACGTCATACGtga---------------------------
------------------------------------------------------------
------------------------------------------------------------
------------------------------------------------------------
------------------------------------------------------------
------------------------------------------------------------
------------------------------------------------------------
------------------------------------------------------------
------------------------------------------------------------
------------------------------------------------------------
------------------------------------------------------------
------------------------------------------------------------
------------------------------------------------------------
------------------------------------------------------------
------------------------------------------------------------
------------------------------------------------------------
------------------------------------------------------------
------------------------------------------------------------
------------------------------------------------------------
------------------------------------------------------------
------------------------------------------------------
>C.Pm_S446_pMOD
TTTGCTCCAGCCAAACATAACAAGACATCAATTTTTGCGCCTGAATGGGTTATTAGTTTA
CTTTACCCCCAGCACCCAGAGACACACACGGACTATCATATTTTCCCGGCGGCGACTAAC
AAACAGTCCGTTTTCCGAGCACGTATTGTTCAGGCGACTCACTTGTCCAAATCATCAATT
CCTAATATTCCAGTTGGGTGCCCTGTGTCGCTTTGTTTGTCCGGTGGCAGCGTAATGGAA
CCGTGGGATTTTATCATTCAGGGTTCCATGAGCGATTATTACGTGAACGCACCAGCAATC
AATAACACGACAGCAACTTCGATGAAGAACGCCGATGTTTCCATGCCCCCACCCATGCAG
GCAGTCCCTACTTTTGCTTCAGATCCAAGCGCGTTCCGACGAGAAAGTGCTTCTGACATT
CACGACATACTGAGCTGTTCAAAAACTGTTAGCAACGTTGCAGGATTTCCGAGCAATATG
TGCCCACCGGCCAACTCTATTTACCAACAAGCTAATTGCTACAACACAGCAGAAAACACA
GTCGACAACATGCCATGCGTGAACCTTAACTTCAACGTTGTTGTCAAGCAAAACAATACA
CAACATTTTCACAATTCCTCGCCCCAGCACTCACCCAGTCACGAGGTTGCATCCTCGGTC
GCCCCGAACACAGGCGTTGCCTCGCCGGGAAGCCCCAACATGAACAACATTCCACCAGTA
TCAAGCTTTATTAAAACGTCAGATGCCGTCCTGCATCCGTCCCCCCCCCCCCCCCCCCCC
ACATCCCCTGCCCATTCGCCGATGTTCAACGGCCAGGAGGCGATGTACACCAGCCGGCCA
AGACTCAACTCTGAGTCCGACATGGGTACAATGTACGACCCCCGCCGACACACGTCTATG
CCATCCATCGCCACACACGACGACACAGACCAGATGGCCTTCTACCAACGCACAAGATCG
ACAAGCTTGACAACTGACCGCTGCTCATTACCATCAACATCACCCAACCCATCAATGTCG
CCCAACCACATGCCGCAGCAACCGTGTTCACCCATCAACTTGATGACCAAGCACCAACAG
AACCAGTACGGCGTCAAGACCGAAATCGCCGAATGCGTCCCTGCCATGACTGGAGGCTGG
GAAAACCAGCAAAGAAGCGAGTTGGCACAGCAACACAGGAGGCCCCACCCATACATGGGA
ATGTCTGTTCCACCCTCGTACACCATGGCAGTCAACGGCACAATCCCGTACCGACCACGC
TACAGTCGTAGGAACAACCCAGAGTTGGAGAAGAAGCGCGTCCACAAGTGCAATCACGCG
GGGTGTACCAAGGCCTACACGAAAAGCTCGCATCTGAAGGCGCATCAACGAACACATACA
GGAGAGAAGCCTTACACTTGCAACTGGCAGGGATGCGACTGGAGGTTCGCAAGATCCGAT
GAGCTCACTCGCCATATGCGAAAACACACAGGAGCAAAACCCTTCAAGTGCCTGGTTTGC
GGACGCTGCTTTTCACGATCGGACCACCTCTCCCTGCACATGAAGCGTCATCAGGCA---
------------------------------------------------------------
------------------------------------------------------------
------------------------------------------------------------
------------------------------------------------------------
------------------------------------------------------------
------------------------------------------------------------
------------------------------------------------------------
------------------------------------------------------------
------------------------------------------------------------
------------------------------------------------------------
------------------------------------------------------------
------------------------------------------------------------
------------------------------------------------------
>C.Pf_S2442_p
ATTGTTCAGGCGATTCACTTGTCCAAATCATCAATTCCCAATATTCCATGGGTGCCCTGT
GTCGCTTTGATCAGTTGTTTGTCTGGAAGCAGCGTAATAGAACCTTGGTCTTTTTACTTT
CAGGGTTCCATGAGCGATTATTACGTGAACGCACCAGCAATCAACAACACGACAGCAACT
TCAATGAAGAACGCCGATGTCTCCATGCCCCCACCCATGCAGGCGGTCCCCACTTTCGCC
TCTGATCCAAGCGTGTTTCGACGAGAAAGCGCTTCGGACATTCATGATATTCTGAGCTGC
TCAAAAACAGTTAGCAACGCTTTGTCAGGTTTTCCCAGCAATATGTGCCAGCAGGCCAAC
TCAACAGTTTACCAGCAAGCAAACTGCTACAACAACGCCGACACCGCAGTAAATAACATG
TCATGTGTGAACCTTAACTTCAACGTGGTCGTCAAGCAAAACAGCACACAGCACTTTCAC
AATTCTTCGCCCCAGCACTCACCCAACCACGAGGTGGCGTCCTCAGTCGCCCCAAACACA
GGCGTTTCCTCGCCGGGAAGCCCAAACATGAGCAACATTCCACCAGTATCAAGCTTTATC
AAAACGTCAGACGCCGTCCTGCACCCGTCCTCACCCAACCCAAACTGCACGTCGCCTGCA
CACTCGCCGATGTACAACGGCCAAGAAGCGATGTACACAAGCCGGCCAAGGCTCAATTCC
GAGTCCGATATGGGCCCAATGTACGACCCCCGCCGACACGCGTCCATGCCTTCCATCGCC
ACGCACGATGAAACTGCCTTCTACCAACGCACGAGATCGACGAGTTTGACCACTGACCGT
TGCTCATTACCATCAACATCACCTAACCCATCGATGTCACCAAACCACATGCCCCAGCAA
CCCTGCTCACCCATCAACTTGATGACCAAGTCACAGCAGCACCAGTACGGTGTCAAGACC
GAAATCGCCGAATGCGTTCCGGGCATGACCGGTGGCTGGGAAAGCCAGCAGAGGAGCGAG
CTTGCACAGCAGCACAGGAGGCCTCACCCATACCTGGGAATGTCAGTCCCACCCTCGTAC
ACTATGGCGGTCAACGGCACAATCCCGTACCGACCCCGCTACAGTCGCAGGAACAACCCA
GAGCTGGAGAAGAAGCGCGTCCACAAGTGCAACCACGCGGATAAAAACGCCGCAAATTTC
TGCGACACCGTTTTGAGGTGTTTTCCCAGAAAACATTCANGAGAGAAGCCGTACACTTGC
AACTGGCAGGGATGCGACTGGAGGTTCGCGAGATCCGACGAGCTCACCCGCCACATGCGG
AAGCACACCGGAGCAAAACCGTTTAAGTGCCTCGTGTGCGGACGCTGCTTTTCGCGGTCC
GACCACCTTTCCTTGCACATGAAGCGTCATCAGGCG------------------------
------------------------------------------------------------
------------------------------------------------------------
------------------------------------------------------------
------------------------------------------------------------
------------------------------------------------------------
------------------------------------------------------------
------------------------------------------------------------
------------------------------------------------------------
------------------------------------------------------------
------------------------------------------------------------
------------------------------------------------------------
------------------------------------------------------------
------------------------------------------------------------
------------------------------------------------------------
------------------------------------------------------
>G.Pf_S27_p
AACAGGTCTTCCGATGCACTTCTTGACATGTTGTTGGGAAATGATCAACCCATGCCCATA
AACCAACAGGCTGTCACTCATAATAAAGAGTCATTAAGTTCAAAGCATTTTGACGACAAG
CAATCTTCCCATTATAATGTCCCAACAACTCCATCACCAGCAAAGACTCCACCATCACCA
TCAATCTATTTGACCCAATCGTTTCAAAGCAGTAGTGGGTCAAGCTTTGAGAATGTTCTT
TCAGGAACACCGTTTCAGCATCACCCAGTCCCAGTTATAACTTCTGTTATGACTTCTTCG
ATAGGAGTATCTGATATAAATAACAATCACATGTCAAAAGAAAGCATCTTTCCTTGGTCT
TTTCAGTCAGCCGAGCACGGAATTGATGAATTACTGGCAGAGGGTACAGCCATATCTTCA
TTAGGGGAACATAGTAAAGAAGCTGGAAACATAGTTTCACCAACAAACCAATCATTTTTT
GGTGCCCTAAACCAGTCCCTGTCTTCCATACCGAGAAACAGTAGTTTAGCAAATGCACTG
AATGATTTTGACAAAACATTAGATCAAGTAAAGCGTAAAAATCAAGATTTGGCTGATAAG
AGAAATTCCAACAGTGTGAATTTTTTTGTGTCGCCAAATACTGAATCAAGTTCCGCTGAC
TTTTTGGGAGATACACATCACTGTTCCTCATCATTTCAAAGCTATTTAAGTTCCAGCACA
AACGAGACAACAGTAAATACTGGAAACTCATCAGGAACGATTGACTTTGTTTTGCATGGG
CATACTCAAGGTTCTGGTAAAGAGACAAACAGGTATTCAAGCGATACCACATCACACATC
CAAGACAGCTTTTCTGCGGATGTTAAAATTCAACAGGGTTGTTCAGGTGGTTTGACTCCA
ACCACTGCTTCCACTCGCACATGCAGCAATACAGTTTCTCCAGACAATAAAGTAAAACTA
CTGCATCATTTGTTAAATACTACAAGTCACCAAAATTTGCAATCATCACTGATTTCGTCT
AGCGGCACTATTAAAAAAGTTGAAGTTGATATCTGTGAGGCTTGCAAAGTTAATGAATGC
TCCCAGACATTTACTGAATCTGCATTAAAACTATGTTCCAAGTGTGCCTATGATTTAGAC
AAGTCTCTGAAATCTGGGAAGGAACCATACAGCAAAAAGTTTGAAATGGTCACAGCGACG
AGTGGCCAAAACTGGCCTGAAAGCAATAAGAAGTCATCAAATAACAATGGAGAAACAATG
GCACACCTTATTGCACTAAACCCTCCGGTTAGCAATGGTTCTGTTGCCAAAACAACTCCA
CTGTACATTGTCATCCAAGACAAAGTGATACCACTGACAATTGCCCAAGTACAACAAGAT
ACCATGGCTACATCTTTAAATAGGGTGGAAATGCAGCCAAGTTCTACTTGTGAGGTGAAG
GCCTCGTTATCTGCACAAGGCACCAGTCAGGATGCTCAGATATCAACAATTACTAACACC
AGTACAAGTGGACTTCAAACTAACAATGGAAATTCTCAAAAAAGCTTGGTAAAAATTGCC
CCTCTTCCTATAATAGCTGCACAGCCAGGAAGCTGCATTATGATAGCAGGTATTGCACCA
GGATCTAGTGCCTTACAAACCAATACCAGCAATTCTACCACCCCCCAAAAAAATATGAAA
GTATCTGATGATGCACTTCGTATTCATGTTTGCACCTATAATGGATGCGATAAAAAATAC
ACCAAAAGCTCCCACCTCAAAGCACATATCAGGAGACACACTGGAGAAAAGCCATTTGTT
TGCAAATGGCAAGGTTGTGGATGGAAATTCTCCAGATCAGATGAACTAGCTCGCCACAAG
CGATCACATGAAGGTATCAAGCCATATGCCTGTCCAGTTTGCAAGAAGAAGTTTTCTAGA
TCTGATCATCTCGCTAAGCACGTTAAAATTCACAAGAATAAAAGCAAGGTTTTCACCCTT
AACTATGCAACATACACACTGCGCGGAGGGAAAAATCTGGTGGCAAACACTTCTACAATC
------------------------------------------------------------
------------------------------------------------------------
------------------------------------------------------------
------------------------------------------------------------
------------------------------------------------------
>G.Pm_S884_p
AGCTTTGTATTACTTGATAAAGACAATGATGATGCGCTTCTTGACATTCTTTTGGGGACT
GATCAATCTTTACATACAACTCAACAATTTGCTAATACAAAACAGTTAGACAACAAGCAA
TCTTCTCTTGAAATTTCTGGAGTTGCTCCATCATCAAAGAATGTTCCATCAACCCCATCA
CCGGCGAAGACACCACCATCACCATCAATCTATTTGACCCAGTCATTTCAAAGCAGAGTT
GAAGCAAATTTTGAGGATGTCCTTTCAGGAACTCCTTTTCAACACAGAGTTCCAGTTACC
ATAACTTCTGTTGTGACTCCTTCAATAGGGAACATAAATAAAATGCATATGTCCCAAAAT
GCTCTTACAAAAACTGGTTCAAAAGAAAGCATTTTTCCTTGGTCTTTTCACACAGCAGAA
CATGGAATCGATGAATTAATTGCAGAAGGTCCAGCATTGTCTTTAATGAGGGATAATAAA
GAAGCTGGGATTACAGCATCAAACCAATCCTTCTTCGGTACTCTTAATCAATCGCTGTCA
TCAATACCCAGGAATAGCAGTTTAGCAAATGCGCTGAATGATTTTGACAAAACATTGGAT
CAAGTAAAGCGAAAAAATCAAGAAACATACAATTTCAGCAACAAGAAACCACAGTTTGAT
CTGGGAAGTCCAGAGAATGAAAAAACAAGTCTTCCAGTGGATGACACAAAACAGTTTATG
GTAGACTTGTCTGAAAAAAGAAATTCTAATAGTGTGGATTTTTACATGTCACCAAGTACA
GAATCAAGTTCCACTGATTTTCTAAGTAATACACAGCATTGTTCCACATCTTTTCAAACC
CTTTTAAGTACCAGCAGTAGTGAAGCAACAGTGAATTCGGGAAATTCATCTGGAACAATT
GATTTTGTTCTCCATGATCAAGCACAAGCTTCTATTGTCCAAGACAAATTTTCTGGGGAT
TCGAAAATAAAACAAGGTGGTTTAAGTGACTTAAATCCAACCAATGTTTCCAACCTAACA
CATAGCAACAATTCACAAGATAATAAATTATCATCAGCCATTTGCCCTAGCAGCACGGTC
AGAAAAGTAGAAGTGGATGTATGTGCTGCTTGCAAAGTTCGCGAATGTTCTCAAACTTTT
TCTGAATCTGCATTAAAACTATGTTCTAAGTGTGCATACGACTTAGAGAATTCATTTAAA
TATGAAAAGAAGTCATTTAACAAACAAAAGTTTAAAACTGCAGTGGGCAACAAAGGAGAA
ATGATGGCGCAACTTATTGCACTAAACCCCCCAGTTGGTAATGGATCAATTGCCAAAACC
ACTCCACTGTATATTGTCATACAAGATAAAGTAATACCCTTGTCTATTGCACAAGTACAA
CAAGATACCATGGCTGGGTCTTTGAACAAAGCAGAAGTTCAGTCTACTTCTGCTTGTGAG
GTAAAAACATCTGCACATGGCAGTGGCCGAGAACCATCAACTGCTCCTATCACCAGTACA
AGTGGAATTCAAAGCAATAATGCAAATTCCCCAAAAAATTTGATTAAAATTGCTCCCCTT
CCTATCATATCTGCACAGCCAGGAAGCTGCATTATGATAGCTGGCATTGCTCCTGTACCC
AGCACCCTCCAAACCAATTCCAGTAATGCTGCAACACAAAAAAAGAATGTGAAGGTGTCT
GATGATGCTCTTCGTATTCACGTTTGCAACTATGTTGGATGTGACAAAAAGTACACCAAA
AGCTCCCACCTGAAAGCACATATCAGGAGGCACACGGGGGAAAAACCATTTGTGTGTCAG
TGGGCTGGTTGTGGGTGGAAGTTTTCAAGATCAGATGAGCTGGCTCGCCACAAGAGATCA
CACGAAGGTATCAAGCCCTATGCCTGTCCAGTCTGCAAAAAGAAGTTTTCTAGATCTGAT
CATCTAGCAAAGCATGTTAAAATTCACAAGTATAACAAACAAAAG---------------
------------------------------------------------------------
------------------------------------------------------------
------------------------------------------------------------
------------------------------------------------------------
------------------------------------------------------------
------------------------------------------------------
>F.Bs_Chr13_p
GTCAAAACCGAGTTAGAAATGCGATCTTTGCCTTGTTCACCGTCGAGGTCGCCTACGTCT
GAAGGATACGAAGTTTTGGCGTGCTCCAATTCGCCGTCTTTGAGTTCCGCGCATTCTGCG
AAAATGGTGTCGTTTTCCGCCGTTGCCAAAGACACTAGTAAAGAACGCGTACGCCACCAC
AGCTCCGCGTGTAAAGGCTCCAGCGAATGGGACGCCGCAAACGTGCTGCTATCTATCCGC
AATTGCGACGTATCCGGCAGCGAAGCTTCTACCTCGTCAACAACATCTACCACGACCGCG
ACTTCTACAAAACTATCCAGCCCGCCGCAAAGAAAACCATTGTTGCACCCGAGACTGCGT
TTTCGAAAACATTACATAGATAATTATAGCGGATTTAGCCGAAAAATAGATTCTTATTCG
GCACCGCCGACACCGTGCGAAAGCCCGAAGCCTACAGACAGCCCAACGGCCGCGTTGACA
CCGCCGTACACACCACCGCCTAACAGCACCGCGATGGATTCGCAGTTTATCCCAGCACAA
CTTACTAATTCGGAACCCACAATGGCCGTATCAAGCCAAGGAGCCGCTACCGTCGTGACT
GCGTCGCAACAGCATTTTCTGCAACGCGTCAGCAACAAATTACTGCGCCACAGCAATCAT
CAGATGAGCCATCAGCGTAGCGATGTCACAGGCCGTAGGCGACACGGTAGCGACGGGTAC
TTGATTCACCACACTGCTAAAAGGATTCGTTTAATGCTTGACGAAAGACATCAGGTGGTT
CCTCCCGCGCCTGAATTACGACTGATACCGAAGCCGCCTGTCAGCAGTTGTAACTCTGAA
AAATCGCAATCGCCTTCGGAATCGGCGTTTTCGAGACCGGTGCCGCCGAACAATTTAGAC
ACGCCCCATCTGTCTCCGAGCATGTTTTTATCGTCTTGTCCGTCGAGCAATTGCCCGTCG
CCGACCGAAAATCATTCGAATCACAACCCTGCCCATTTGCGCACGCCGATGTACCTTACC
CCTATCTCATCTCCCTTGCACCACGCTCAAGACGAAGGCGCGTCCGAGCACCAGCACTTG
TCTTCCATACAGGAAGAAGCCGACATTGCGCGTAAGGAAGACGTGAAATCGCCGCCTACT
ATAATACAAGCCACACCGGCGCAGGCCTTGAAAGTCGAGCCTTTCGTACAAGCCTCGAAG
CTCGAAATGAAAACGGAGAGAGAAAAATCGCCGTCGACATCGCAGACACAGCCTAGAATC
GTTCTAGCACAAAATTTGGAAGCACCCAAGCACTCGCCCGAGTTTCTGGCGCCCAAGCCG
ATGAGCAAGGCGCCGCTGCGCGAAATTAAACCCAACGTGAGGCCGACTAGCTTCCGTTCC
ATCAACGTGCCCACGATATCGAATGAGCAGGAAATACCGACGTCGACTATCTTGCCTGTG
AAAGTCGGGCTTGAAAATACCGTGGAAACAGTTGGACCGGACGGGGTAAAATCGATGCCT
GATCAATTTCATCCAGTGCCCGGCACTAATATCCAAGCCATGCCGATTATGATAATGGGG
AACGTGCAAGCTTTGCAACAAGCTGGCAGCGCTATGTTGTTGGTCGTAAATCCGCATGCT
GCTAACACCACTCAAATTGTTAGTCAAACCACAATAGCGCCGGCTAAGTCATCGCCTAAC
CCGCACTCGACGCAAGGAAACGTGCCGATAGCTCCGTTACTATCGACGTCAAACGCGCTA
GCGTCCAGCATCGTTTTCACGCAGTCTTCAGGATTGGCGTTCGCGCAAGGCGCGGAACCC
CGCGCGCCCGTGAAATCCGAAAGCGACTCGCGCAAACGCAGCCACGAATGTCCCTACCCG
AACTGCGGCAAGACCTACTTCAAAAGCAGCCATTTGAAAGCTCATCTGCGCACTCACACA
GGGGAGAAACCGTTTAAATGCACTTGGGAAGGTTGCGAGAAGCGGTTCGCGCGGTCCGAC
GAATTGTCGCGCCACAGACGCACTCACACGGGAGAGAAGAGATTCGAATGCCCGGTGTGC
AAGAGGCGATTCATGCGAAGCGATCATTTAACCAAGCACATGAAGAGACACTCGGAAGGG
CGCAGAATCCCGAATTGGCAGAAAGAAGTCAACAAGTTGAACCGACAGTGTTCTCAAGAA
ACTGCGCAATCGGTGACGAGCAATATGTTACCAGCACAGTCGCAGGCTTACAAACAAGAA
GTCAGCATACTGCCGCAGACTGTCACGATCGCGCAGGGCATATTCACAAACAGCGCGGTG
CGTCAGCAAGTCAAAATAGCCCCGGCGCCGCCCAAAAGCGTCACCGGCTTGGCG
>D.Pm_S1056_p
ATGGATGTTCTACCAAGTGGAAGTATATTCAAAGAATTGCAGCTAATTCATGACACTGGA
TATTTTTCTTCTCTGCCAAGTCTTGAAGAAAATTGGCAACAGACAAGATTCCAAATGGAA
AAGTTTCTTCAATCAGAACCTCAGGTCCAAGCTATTGTGTCACAAAAGGAATGTATTAAC
CCATGGAGCAAGTTTGTTGTACCGCTTCGAGTTAAAGGAGGGCCAGGCCTATCTGTTGAA
GAGATACAAATATCCAGAAAATGTTGTAGTTTACACCGAAGCAACTCTTCAGGATTTGGA
TCATTGTCCTCTTGTGATACATCGTCAGGTGAAAACAGCCCAACACAAGTAACATGTGAT
CCACTTAAAGAAGCACTAAATGTGTTGAAGACTGCACCAATGGCACAATCAAGTGCATCA
AACTGTCACAGTGGCAATTTTTCCATAGACAACTATGATTTGCACAAAACATGTGACCGA
CTTAATCATTCCCTTCTGACACTTACTGGAATAACTGTGCCGTTGTCACCAAGACCTAGA
CTATCTCAAACTTTATCTTTGAATTCGTTTTGCCAAGCTGAAATAAAACACTCTTCACAT
CGTCCTGGAACAGTAAAACTTCAACATGGTGATGAACAAGAAACAAGCAAAAAGCGAATA
CACAGATGTAATTATCCTAATTGCCGTAAAGTGTACACTAAAAGCTCACATTTAAAGGCC
CATCAAAGGACACACACAGGTGAAAAGCCATACAAGTGCACATGGGATGGATGTGAATGG
AGGTTTGCCAGAAGTGATGAACTGACCCGTCACTATCGAAAACACACTGGAGCAAAACCC
TTTAAATGTGCACTATGTGACAGGTGTTTCTCAAGGTCTGATCATCTGGCACTGCACATG
AAAAGGCACACA------------------------------------------------
------------------------------------------------------------
------------------------------------------------------------
------------------------------------------------------------
------------------------------------------------------------
------------------------------------------------------------
------------------------------------------------------------
------------------------------------------------------------
------------------------------------------------------------
------------------------------------------------------------
------------------------------------------------------------
------------------------------------------------------------
------------------------------------------------------------
------------------------------------------------------------
------------------------------------------------------------
------------------------------------------------------------
------------------------------------------------------------
------------------------------------------------------------
------------------------------------------------------------
------------------------------------------------------------
------------------------------------------------------------
------------------------------------------------------------
------------------------------------------------------------
------------------------------------------------------
>D.Pf_S74_p
ATGGATGTTCTGCCATGTGGAAGTATTTTTAAAGAATTGCAGTTAATTCATGACACTGGA
TATTTTTCTTCTCTGCCAAGCCTTGAAGAAAATTGGCAACAGACAAGATTCCAAATGGAA
AAGTTTCTTCAGTCAGAGCCTCAGGTCCAAGCTATTGTGTCACAAAAGGAATGTATTAAC
CCATGGAGCAAGTTTGTCGTACCTCTACGAGTAAAAGGAGGGCCAGGTCTTTCTGTTGAG
GACATACAGATATCTAGAAAATGTTGCAGTTTACACCGAAGCAATTCTTCAGGATTTGGA
TCATTGTCCTCCAGTGATGCCTCATCAGGAGAAAACAGCCCAACACAAGTATCATGTGAT
CCCCTGAAAGAAGCACTAAATGTGTTGAAGACTGCACCAATAACACATTCAAATGTATCA
AAGTGTTATAATGGTAATTTTTCAACAGACAATTTTGATTTGCACAAAACCTGTGACAGG
CTAAATCATTCCCTTTTGACACTGACTGGAATTACCATGCCATTGTCACCAAGACCTGGA
CTATCCCAAACACTGTCGTTAAATTCCTTTCGCCCAGCTGAAATAAAGCACTCATCACAC
CGGTCTGGGACTGTAAAACTTCACAATAGAGATGAACAGGAAACAAGCAAAAAGCGAATA
CATAGATGCAATTATCCCAATTGCCGTAAAGTATACACTAAAAGCTCACACTTAAAGGCT
CATCAAAGGACACACACAGGTGAAAAGCCTTACAAGTGCACATGGGATGGATGTGAATGG
AGGTTTGCCAGAAGTGATGAACTTACACGTCACTATCGAAAACACACTGGAGCAAAACCA
TTTAAATGTGCATTATGTGACAGATGTTTCTCAAGGTCTGATCATCTGGCACTACACATG
AAAAGGCACACA------------------------------------------------
------------------------------------------------------------
------------------------------------------------------------
------------------------------------------------------------
------------------------------------------------------------
------------------------------------------------------------
------------------------------------------------------------
------------------------------------------------------------
------------------------------------------------------------
------------------------------------------------------------
------------------------------------------------------------
------------------------------------------------------------
------------------------------------------------------------
------------------------------------------------------------
------------------------------------------------------------
------------------------------------------------------------
------------------------------------------------------------
------------------------------------------------------------
------------------------------------------------------------
------------------------------------------------------------
------------------------------------------------------------
------------------------------------------------------------
------------------------------------------------------------
------------------------------------------------------
>A.Bs_2exons_utg
ACAAACACCGGCAAACCGATCAATAGCAAACGGAAAACGACAATCCACGTCTGCCAACAT
GATGGATGCGGCAAAACATACACTAAAAGCTCTCATCTCAAGGCACACGCGAGGACACAT
ACCGGTGAAAAACCATACAGCTGCACTTGGCCGGAATGCGAATGGAGGTTTGCTCGTTCC
GACGAACTGACCCGTCACTTCAGGAAGCACACGGGATATCGTCCATTCAAATGTGTTCTT
TGCGATAGATCGTTCAGTAGATCGGACCACCTCTCTTTGCACATGAAGCGTCATAACTGA
------------------------------------------------------------
------------------------------------------------------------
------------------------------------------------------------
------------------------------------------------------------
------------------------------------------------------------
------------------------------------------------------------
------------------------------------------------------------
------------------------------------------------------------
------------------------------------------------------------
------------------------------------------------------------
------------------------------------------------------------
------------------------------------------------------------
------------------------------------------------------------
------------------------------------------------------------
------------------------------------------------------------
------------------------------------------------------------
------------------------------------------------------------
------------------------------------------------------------
------------------------------------------------------------
------------------------------------------------------------
------------------------------------------------------------
------------------------------------------------------------
------------------------------------------------------------
------------------------------------------------------------
------------------------------------------------------------
------------------------------------------------------------
------------------------------------------------------------
------------------------------------------------------------
------------------------------------------------------------
------------------------------------------------------------
------------------------------------------------------------
------------------------------------------------------------
------------------------------------------------------------
------------------------------------------------------
