# Supplementary material for: Yamanaka Factors in the Budding Tunicate Botryllus schlosseri Show a Shared Spatio-Temporal Expression Pattern in Chordates
Source: Front Cell Dev Biol. 2022 Mar 7;10:782722. doi: 10.3389/fcell.2022.782722 (PMC8948423; doi:10.3389/fcell.2022.782722)
Supplement: Supplementary file 9 [file Table4.XLSX]

## Sheet: Pou_Table4_Supplem
Ascidian Classification	Species	Sequence Name	N° of coding exons	Gene	Accession N° or annotation/re-annotation notes	Scaffold or chr of annotations/re-annotations	Sequence Source	Notes
	Homo sapiens	Hs_Pou2F1		Pou2	NP_002688		Protein db at NCBI
	Mus musculus	Mm_Pou2F1		Pou2	NP_945150		Protein db at NCBI
	Gallus gallus	Gg_Pou2F1		Pou2	XP_015151354		Protein db at NCBI
	Anolis carolinensis	Ac_Pou2F1		Pou2	XP_008105919		Protein db at NCBI
	Xenopus tropicalis	Xt_Pou2F1		Pou2	XP_012812406		Protein db at NCBI
	Xenopus laevis	Xl_Pou2F1		Pou2	XP_018101328		Protein db at NCBI
	Callorhinchus milii	Cm_Pou2F1		Pou2	XP_007894019		Protein db at NCBI
	Danio rerio	Dr_Pou2F1		Pou2	XP_005167869		Protein db at NCBI
	Salmo salar	Ss_Pou2F1		Pou2	XP_014020025		Protein db at NCBI
	Saccoglossus kowalevskii	Sk_Pou2		Pou2	ACY92606		Protein db at NCBI
	Strongylocentrotus purpuratus	Sp_Pou2		Pou2	NP_001015510		Protein db at NCBI
	Branchiostoma floridae	Bf_Pou2		Pou2	XP_002610677		Protein db at NCBI
	Branchiostoma belcheri	Bb_Pou2		Pou2	XP_019625633		Protein db at NCBI
Phebobranchia, Cionidae	Ciona robusta (= former Ciona intestinalis type A)	Cr_Pou2	10 (first exon encodes for 5 aa)	Pou2	XP_009858287		Protein db at NCBI
Phebobranchia, Cionidae	Ciona savignyi	Cs_POU2_p	10 (first exon encodes for 4 aa)	Pou2	Reannotation due to partial CDS	reftig_41	Ensemble Csav 2.0	Modification of ENSCSAVT00000012292.1 by CDS extension upstream of the annotated start codon
Phebobranchia, Cionidae	Phallusia mammillata	Pm_Pou2	9 but possible failure to identify the first exon encoding in Ciona only for 4-5 amino acids (first exon encoding for 26 aa)	Pou2	Phmamm.CG.MTP2014.S571.g10176.01.t		Aniseed
Phebobranchia, Cionidae	Phallusia fumigata	Pf_Pou2	9 but possible failure to identify the first exon encoding in Ciona only for 4-5 amino acids (first exon encoding for 26 aa)	Pou2	Phfumi.CG.MTP2014.S348.g01820.01.t		Aniseed
Stolidobranchia, Molgulidae	Molgula oculata	Mo_Pou2_p	10 (first exon encodes for 8 aa)	Pou2	Annotation due to CDS anomalies	S86115	Aniseed
Stolidobranchia, Molgulidae	Molgula occulta	Mocc_Pou2_p	10 (first exon encodes for 8 aa)	Pou2	Annotation due to contig anomalies	S712645 + S50742	Aniseed
Stolidobranchia, Molgulidae	Molgula occidentalis	Mocci_Pou_p	6 but partial CDS	Pou2	Annotation due to track absence in Aniseed	S438284	Aniseed	CDS partial al 5' and 3'
Stolidobranchia, Styelidae	Botryllus schlosseri	Bs_g12092_Pou2a	10 (first exon encodes for 29 aa)	Pou2	Boschl.CG.Botznik2013.chrUn.g12092; g12092.t1 (transcript)		Aniseed; Campagna et al 2016; our RT-PCR/amplicon sequencing (OL828251)	Sequence equal to the transcript g12092.t1 (Campagna et al 2016), with 6 non-synonymous substitutions compared to the genomic sequence present in Aniseed
Stolidobranchia, Styelidae	Botryllus schlosseri	Bs_g13218_Pou2b	10 (first exon encodes for 22 aa)	Pou2	Boschl.CG.Botznik2013.chr5.g13218		Aniseed
Stolidobranchia, Styelidae	Botrylloides leachii	Bl_Pou2_p	10 (first exon encodes for 21 aa)	Pou2	Reannotation due to CDS anomalies	S92	Aniseed	C-term identical to Bl_Pou2_g01308 (Boleac.CG.SB_v3.S1145.g01308)
Stolidobranchia, Styelidae	Botryllus tuberatus	Btub_Pou2	NA = not applicable	Pou2	amino acid seq in Kassmer et al. 2020	From mRNA	Suppl. Material of Kassmer et al. 2020	Only amino acid sequence is available
Stolidobranchia, Pyuridae	Halocynthia roretzi	Hr_Pou2	11 (first exon encodes for 26 aa)	Pou2	Harore.CG.MTP2014.S524.g08187		Aniseed
Stolidobranchia, Pyuridae	Halocynthia roretzi	Ha_Pou2_p	11 (first exon encodes for 26 aa)	Pou2	Reannotation due to contig anomalies	S503 + S6434	Aniseed
Stolidobranchia, Styelidae	Styela clava	Scla_Pou2	11 (first exon encodes for 21 aa)	Pou2	XP_039247756		Protein db at NCBI
	Homo sapiens	Hs_Pou3F1	1	Pou3	NP_002690		Protein db at NCBI
	Mus musculus	Mm_Pou3F1	1	Pou3	NP_035271		Protein db at NCBI
	Gallus gallus	Gg_Pou3F1	1	Pou3	NP_001026755		Protein db at NCBI
	Xenopus tropicalis	Xt_Pou3F1	1	Pou3	NP_001016504		Protein db at NCBI
	Xenopus laevis	Xl_Pou3F1	1	Pou3	NP_001158054		Protein db at NCBI
	Callorhinchus milii	Cm_Pou3F1	1	Pou3	XP_007884930		Protein db at NCBI
	Danio rerio	Dr_Pou3F1	1	Pou3	NP_571236		Protein db at NCBI
	Salmo salar	Ss_Pou3F1	1	Pou3	XP_014022137		Protein db at NCBI
	Saccoglossus kowalevskii	Sk_Pou3	1	Pou3	NP_001161508		Protein db at NCBI
	Strongylocentrotus purpuratus	Sp_Pou3	1	Pou3	XP_003729178		Protein db at NCBI
	Branchiostoma floridae	Bf_Pou3	1	Pou3	XP_002587160		Protein db at NCBI
	Branchiostoma belcheri	Bb_Pou3	1	Pou3	XP_019614359		Protein db at NCBI
Stolidobranchia, Styelidae	Botryllus schlosseri	Bs_g52290	1	Pou-X = Putative Pou3	Boschl.CG.Botznik2013.chr12.g52290		Aniseed; Prünster et al., 2019 (http://octopus.obs-vlfr.fr/blast/fastacmd.html) ; our RT-PCR/amplicon sequencing (OL828252)	The mRNA Bot_trin2_137286_c0_seq1 (Prünster et al., 2019) has an almost identica amino acid sequence but the CDS is in reverse-complement .
Stolidobranchia, Styelidae	Botrylloides leachii	Bl_g06244_h	1	Pou-X = Putative Pou3	Boleac.CG.SB_v3.S262.g06244.01.t; mRNA seq in Kassmer et al 2020		Aniseed; in Suppl Material of Kassmer et al 2020	The analysed sequence is a hybrid between the genomic and the mRNA sequence, due to several "N" in the genomic sequence
Stolidobranchia, Pyuridae	Halocynthia roretzi	Hr_g14448	1	Pou-X = Putative Pou3	Harore.CG.MTP2014.S51.g14448		Aniseed
Stolidobranchia, Pyuridae	Halocynthia aurantium	Ha_g06538	1	Pou-X = Putative Pou3	haaura.CG.MTP2014.S753.g06538		Aniseed
	Homo sapiens	Hs_Pou4F1		Pou4	NP_006228		Protein db at NCBI
	Mus musculus	Mm_Pou4F1		Pou4	NP_035273		Protein db at NCBI
	Gallus gallus	Gg_Pou4F1		Pou4	XP_015132813		Protein db at NCBI
	Xenopus tropicalis	Xt_Pou4F1		Pou4	XP_002931972		Protein db at NCBI
	Xenopus laevis	Xl_Pou4F1		Pou4	XP_018105378		Protein db at NCBI
	Callorhinchus milii	Cm_Pou4F1		Pou4	XP_007900762		Protein db at NCBI
	Danio rerio	Dr_Pou4F1		Pou4	NP_001299795		Protein db at NCBI
	Salmo salar	Ss_Pou4F1		Pou4	XP_014006609		Protein db at NCBI
	Saccoglossus kowalevskii	Sk_Pou4		Pou4	NP_001161509		Protein db at NCBI
	Strongylocentrotus purpuratus	Sp_Pou4		Pou4	XP_786727		Protein db at NCBI
	Branchiostoma belcheri	Bb_Pou4		Pou4	XP_019634553		Protein db at NCBI
Phebobranchia, Cionidae	Ciona robusta (= former Ciona intestinalis type A)	Cr_Pou4	8 (last exon encodes for 4 aa+ stop codon; 9 exons in the splicing isoform XM_009859203)	Pou4	NP_001027972		Protein db at NCBI
Phebobranchia, Cionidae	Ciona savignyi	Cs_Pou4	8 (last exon encodes for 4 aa+ stop codon)	Pou4	ENSCSAVP00000019272		Ensemble Csav 2.0
Phebobranchia, Cionidae	Phallusia mammillata	Pm_Pou4	9 (last exon encodes for 4 aa+ stop codon)	Pou4	Phmamm.CG.MTP2014.S453.g08914.02.t		Aniseed
Phebobranchia, Cionidae	Phallusia fumigata	Pf_Pou4_p	8, but possible failure to identify the last exon encoding in other species only for 4-5 amino acids	Pou4	Reannotation due to CDS anomalies	S4063	Aniseed
Stolidobranchia, Molgulidae	Molgula oculata	Mo_Pou4_p	4 (last exon encodes for 4 aa+ stop codon)	Pou4	Reannotation due to CDS anomalies	S117415	Aniseed
Stolidobranchia, Molgulidae	Molgula occulta	Mocc_Pou4_p	3, but possible failure to identify the last exon encoding in other species only for 4-5 amino acids	Pou4	Annotation due to track absence in Aniseed	S470368	Aniseed
Stolidobranchia, Molgulidae	Molgula occidentalis	Mocci_Pou4	8 (last exon encodes for 4 aa+ stop codon)	Pou4	Moocci.CG.ELv1_2.S580578.g23145.01.t		Aniseed
Stolidobranchia, Pyuridae	Halocynthia aurantium	Ha_Pou4_p	10 (last exon encodes for 4 aa+ stop codon)	Pou4	Reannotation due to contig anomalies	S1201 + S3588	Aniseed
Stolidobranchia, Pyuridae	Halocynthia roretzi	Hr_Pou4_p	10 (last exon encodes for 4 aa+ stop codon)	Pou4	Reannotation due to partial CDS	S224	Aniseed
Stolidobranchia, Pyuridae	Herdmania curvata	Herd_Pou4	NA = not applicable	Pou4	AAB62538		Protein db at NCBI	mRNA sequence
Stolidobranchia, Styelidae	Botryllus schlosseri	Bs_Pou4	9 (last exon encodes for 5 aa+ stop codon)	Pou4	Bot_trin2_112211_c0_seq1 = Pou4b of Prünster et al., 2019		Prünster et al., 2019 (http://octopus.obs-vlfr.fr/blast/fastacmd.html ); Aniseed	Map perfectly on chr13 and with several anomalies also on chrUn of the Aniseed Botznik2013 genome.
Stolidobranchia, Styelidae	Botrylloides leachii	Bl_Pou4_p	8, but possible failure to identify the last exon encoding in other species only for 4-5 amino acids	Pou4	Reannotation due to partial CDS	S405	Aniseed
	Homo sapiens	Hs_Pou5F1		Pou5	NP_002692		Protein db at NCBI
	Mus musculus	Mm_Pou5F1		Pou5	NP_038661		Protein db at NCBI
	Gallus gallus	Gg_Pou5F1		Pou5	NP_001103648		Protein db at NCBI
	Anolis carolinensis	Ac_Pou5F1		Pou5	XP_008120169		Protein db at NCBI
	Xenopus tropicalis	Xt_Pou5F1		Pou5	NP_001272403		Protein db at NCBI
	Xenopus laevis	Xl_Pou5F1		Pou5	NP_001081342		Protein db at NCBI
	Callorhinchus milii	Cm_Pou5F1		Pou5	XP_007898544		Protein db at NCBI
	Danio rerio	Dr_Pou5F1		Pou5	NP_571187		Protein db at NCBI
	Salmo salar	Ss_Pou5F1		Pou5	XP_013991940		Protein db at NCBI
	Homo sapiens	Hs_Pou6F1		Pou6	NP_001317351		Protein db at NCBI
	Mus musculus	Mm_Pou6F1		Pou6	XP_006520671		Protein db at NCBI
	Gallus gallus	Gg_Pou6F1		Pou6	XP_015128587		Protein db at NCBI
	Anolis carolinensis	Ac_Pou6F1_m		Pou6	XP_008101739		Protein db at NCBI	Modification of the start codon, with shortening of the N-term of the protein
	Xenopus tropicalis	Xt_Pou6F1		Pou6	NP_001103520		Protein db at NCBI
	Xenopus laevis	Xl_Pou6F1		Pou6	XP_018102981		Protein db at NCBI
	Danio rerio	Dr_Pou6F1		Pou6	XP_005162353		Protein db at NCBI
	Salmo salar	Ss_Pou6F1		Pou6	XP_013991637		Protein db at NCBI
	Saccoglossus kowalevskii	Sk_Pou6		Pou6	XP_006825047		Protein db at NCBI
	Strongylocentrotus purpuratus	Sp_Pou6		Pou6	XP_785865		Protein db at NCBI
	Branchiostoma floridae	Bf_Pou6		Pou6	XP_002608796		Protein db at NCBI
	Branchiostoma belcheri	Bb_Pou6		Pou6	XP_019635123		Protein db at NCBI
