# Supplementary material for: Yamanaka Factors in the Budding Tunicate Botryllus schlosseri Show a Shared Spatio-Temporal Expression Pattern in Chordates
Source: Front Cell Dev Biol. 2022 Mar 7;10:782722. doi: 10.3389/fcell.2022.782722 (PMC8948423; doi:10.3389/fcell.2022.782722)
Supplement: Supplementary file 10 [file Table1.XLSX]

## Sheet: Table_1_species
Classification	Species	Species Abbrev.	Database	Web site
Vertebrata, Mammalia	Homo sapiens	Hs	nr-nt and protein db at NCBI	https://www.ncbi.nlm.nih.gov/nucleotide/
Vertebrata, Mammalia	Mus musculus	Mm	nr-nt and protein db at NCBI	https://www.ncbi.nlm.nih.gov/nucleotide/
Vertebrata, Aves	Gallus gallus	Gg	nr-nt and protein db at NCBI	https://www.ncbi.nlm.nih.gov/nucleotide/
Vertebrata, Squamata	Anolis carolinensis	Ac	nr-nt and protein db at NCBI	https://www.ncbi.nlm.nih.gov/nucleotide/
Vertebrata, Crocodylia	Alligator mississippiensis	Am	nr-nt and protein db at NCBI	https://www.ncbi.nlm.nih.gov/nucleotide/
Vertebrata, Amphibia	Xenopus tropicalis	Xt	nr-nt and protein db at NCBI	https://www.ncbi.nlm.nih.gov/nucleotide/
Vertebrata, Amphibia	Xenopus laevis	Xl	nr-nt and protein db at NCBI	https://www.ncbi.nlm.nih.gov/nucleotide/
Vertebrata, Chondrichthyes	Callorhinchus milii	Cm	nr-nt and protein db at NCBI	https://www.ncbi.nlm.nih.gov/nucleotide/
Vertebrata, Teleostei	Danio rerio	Dr	nr-nt and protein db at NCBI	https://www.ncbi.nlm.nih.gov/nucleotide/
Vertebrata, Teleostei	Salmo salar	Ss	nr-nt and protein db at NCBI	https://www.ncbi.nlm.nih.gov/nucleotide/
Cephalochordata	Branchiostoma belcheri	Bb	nr-nt and protein db at NCBI; JGI Genome browser
Cephalochordata	Branchiostoma floridae	Bf	nr-nt and protein db at NCBI	https://www.ncbi.nlm.nih.gov/nucleotide/
Hemichordata	Saccoglossus kowalevskii	Sk	nr-nt and protein db at NCBI	https://www.ncbi.nlm.nih.gov/nucleotide/
Echinodermata	Strongylocentrotus purpuratus	Sp	nr-nt and protein db at NCBI	https://www.ncbi.nlm.nih.gov/nucleotide/
Ascidiacea, Phebobranchia, Ascidiidae	Phallusia mammillata	Pm	ANISEED Phmamm_MTP2014	http://anis-server.aniseed.cnrs.fr/browser/
Ascidiacea, Phebobranchia, Ascidiidae	Phallusia fumigata	Pf	ANISEED Phfumi_MTP2014	http://anis-server.aniseed.cnrs.fr/browser/
Ascidiacea, Phebobranchia, Cionidae	Ciona robusta (= former Ciona intestinalis type A; Brunetti et al. 2015)	Cr	ANISEED Cirobu_KH	http://anis-server.aniseed.cnrs.fr/browser/
Ascidiacea, Phebobranchia, Cionidae	Ciona savignyi	Cs	Ensemble Csav 2.0	https://www.ensembl.org/Ciona_savignyi/Info/Index
Ascidiacea, Stolidobranchia, Molgulidae	Molgula oculata	Mo	ANISEED Moocul_ELv1_2	http://anis-server.aniseed.cnrs.fr/browser/
Ascidiacea, Stolidobranchia, Molgulidae	Molgula occulta	Mocc	ANISEED Mooccu_ELv1_2	http://anis-server.aniseed.cnrs.fr/browser/
Ascidiacea, Stolidobranchia, Molgulidae	Molgula occidentalis	Mocci	ANISEED Moocci_ELv1_2	http://anis-server.aniseed.cnrs.fr/browser/
Ascidiacea, Stolidobranchia, Pyuridae	Halocynthia roretzi	Hr	ANISEED Harore_MTP2014	http://anis-server.aniseed.cnrs.fr/browser/
Ascidiacea, Stolidobranchia, Pyuridae	Halocynthia aurantium	Ha	ANISEED Haaura_MTP2014	http://anis-server.aniseed.cnrs.fr/browser/
Ascidiacea, Stolidobranchia, Pyuridae	Herdmania curvata	Herd	nr-nt and protein db at NCBI	https://www.ncbi.nlm.nih.gov/nucleotide/
Ascidiacea, Stolidobranchia, Styelidae	Botryllus schlosseri	Bs	1) ANISEED Boschl_2013 $; 2) Stanford University B. schlosseri genome $; 3) B. schlosseri transcriptome (Campagna et al. 2016); 4) Prünster et al. 2019; 5) Kassmer et al. 2020	1) http://anis-server.aniseed.cnrs.fr/browser/; 2) http://botryllus.stanford.edu/botryllusgenome/; 3) https://botryllus.cribi.unipd.it; 4) http://octopus.obs-vlfr.fr/blast/fastacmd.html 5) Suppl. Material of Kassmer et al. 2020 (https://doi.org/10.1038/s41467-020-18288-w)
Ascidiacea, Stolidobranchia, Styelidae	Botrylloides leachii *	Bl	ANISEED Boleac_SBv3	http://anis-server.aniseed.cnrs.fr/browser/
Ascidiacea, Stolidobranchia, Styelidae	Polyandrocarpa misakiensis	Pom	nr-nt and protein db at NCBI	https://www.ncbi.nlm.nih.gov/nucleotide/
Ascidiacea, Stolidobranchia, Styelidae	Botryllus primigenus	Bpm	nr-nt and protein db at NCBI	https://www.ncbi.nlm.nih.gov/nucleotide/
Ascidiacea, Stolidobranchia, Styelidae	Botryllus tuberatus	Btub	Suppl. Material of Kassmer et al. 2020	https://doi.org/10.1038/s41467-020-18288-w
Ascidiacea, Stolidobranchia, Styelidae	Styela clava	Scla	nr-nt and protein db at NCBI	https://www.ncbi.nlm.nih.gov/nucleotide/
* According to Viard et al 2019 (DOI:10.3389/fmars.2019.00615), the species of this genome should be Botrylloides diegensis
$: the same Botryllus schlosseri genome assembly is available at both the genome browsers, i.e., the one published in Voskoboynik et al 2013 (https://doi.org/10.7554/eLife.00569.001), however some short genes are annotated only on the assembly available at the Stanford University
