# Supplementary material for: Yamanaka Factors in the Budding Tunicate Botryllus schlosseri Show a Shared Spatio-Temporal Expression Pattern in Chordates
Source: Front Cell Dev Biol. 2022 Mar 7;10:782722. doi: 10.3389/fcell.2022.782722 (PMC8948423; doi:10.3389/fcell.2022.782722)
Supplement: Supplementary file 11 [file DataSheet2.FASTA]

>Bl_Myc_p
ATGACCAAGCAGTTTTGCGAAAATCGTGTGATGACGGAGTACCACACTAGAAAACCGTAC
TTCATGACCGACATCGATGACGTATATCCATCATGTACCCAAAGTGCTGCTACCAGCGAN
GAAGTGTGGAAGAAATTTGAACTTTTCCTGACCCCGCCGAACTCACCGCAAAGGAGTGTC
GACTGTGGCGACGACCAAGCCCCNCAATTGGTACCGGTTGCACCAAGTGTAACACTATCT
AACTTCGACTTCTTTACTGAATTCGACCTCAGCGAATCGGCCGACATTAATGTACCCGAC
TCTGACGAACTCAATGATGTCGTATACGCTCAACTTGGAATGTGTCCGTATGACAGCGAC
AACCAGACACTGATTTCGGATTGCATGTGGAATGGTGTTGGATACAAGGCATCAGCTGCT
CTTAGAAAAGCCCATAAGAGTACAACGTGCCCTCAATCACGCACACCCTGTCATGCCAAT
GGGTGCGTAGACCCAAGAAATATTTTCCCGTATCCAGTTGGTCCCTCTCCAGCGGCAATT
TGGCAGAAGACAACTGACCAACAAACTCCGTTGCCCAAGCGAAGAGCGCCCGTGGACGGG
GCTGAAACTCCCAGTGATTCAGAAGAAGAAATTGATGTGGTTACTGTTGAAAAAGGAAAC
AACCCAGCTTCTTTCAAGGCCAAGAACGCCATATCACCAAAAATTGTAGCCACCATCGTG
CCAAAGGAAGATGGGAAATTGGCTTTTGTCACAAATACAGGAAGCAGCCTTTCAACAAAG
AGGTTGGTTCAAACGATTCCAAAAAACTCTGAAAGAGATCGGGGCAGACCGAAAAGTAAA
TATCACCTACTTACCACCACTACAACCACCAATGGACAGCAAAAATCCCGTACTGTCACC
ACTACTCTGGACCAATCCAAAAGTGCCAGCCATATCATAAACAAGCGCCATAGTGTGGAC
AGTACACAAGGCTTGATGAAAATGGCGAATCCAAAGTTAGTGATGCAAAGAGGAAGTGAT
TCAACATCACCTGTTGCTAGATTCGACAAACGGATCTTGTCCTTGGAAGGCGTATCGTTC
TGCGCCACGAATAAAGCTCGCCAGAATTCCACAACAACTGACGCAAACGACTTTGTGGAA
TCGCAAATCGAAGNGGGCTTGCTGGATCAAAACGATACGAGCCTCGCGGCCGAATTCAAC
CTCGCCGACCTAAAGACGACCATTACTCCATTCGAAATTAAAGAAGAGACGGATGCAAAT
AGCAACATCAAAATGCAACCACCAAACAAAAGACGACGAAAATCCGAGACACCAGCAAAA
ACCACTCCACCAGGTGCTGCAACGGAAACTGAACAAATCCGTGCCGCGCACAACGTTTTG
GAACGTCAAAGACGAGAAGGACTGCGTACATCGTTTCTTAGATTACGCGACAACGTGCCA
GAGCTACAAAGGCAGGAAAAAACACCGAAAGTGCATATCCTGAACAAAGCGAGAGATTAT
TGTCTCGAGCTACAGAAAACAGAGAAGAACCTACTCGCAGAAAAAGCGAGATTAATAAAC
CTCAATAAAAAATTGAGGGATAGACTTCAACAGTCAACCAATCTCCTCCATCCTCTTCGT
CATAGAGAAAGCGATGTCGAATCAGATTGTGAAGAGGCGGCGATCGTATCACCCATGTCA
ATAGCATCATCACTCCCGCCATCTCCGGCGGTTTTTTCAACCGGAGGATACTACATCGCT
CGTCAGGTATCGCAAGATATCACGGCACCGTCACAAGAAGTCGTACTTCGTCTTGAACCG
ACAGTCAATCCCAATTGTAGCAGTGGGAGCAAAGTTACNGACTTGGTCGCAGCCTTGAAA
CAGAACACATGCCAAGGGGAAATTCGTGCCTTTATCAGTCCGGTAAGAAAATCTCCTGAT
GTAACGAACTCTAGNGGATCAACTCCATCGGATGCTGCTCTGTCCGATGGCTTTGAATGT
CTAAGCGAGGAAGAGACAGCAATGCCTTGA
>Bs_Myc_p
ATGACTAAACAGTCCTGCGAGAGCCGCGTGATGACGGAGTACCACACGCGCAAGCCCTAC
TTCATCACGGGCCACGACGACATCTACCCGTCCTGCACGCATAACGCCACGCCTTGCGAC
ACGCCTTGCGATGAGATGTGGAAGAAATTCGAACTTTACATGACCCCGCCGAACTCGCCT
ATGCGCGACGCGGGTCAGACAGACGACCAAGCGCCGCAGCTAGTCCCGGTGGGCGCCGAT
AGTACGTTACCCTCCGCGAATTACTCNGACGATGTGGACATCAGCGAATATCAGAACCAG
TGGGACTCTACCATCACAGACTATTCCGAGTTGGACGACGTGGTGTACGCCGACTTGGAA
GCGTGCCGTTGCTCAAACGATCAGAAACTGATCAAAGATTGTATGTGGAACGGCGTGGGA
CACAAAGCGTCTACTATATTAAGAAAAGCGCACAACAGAACGACATCGCCGCAGTCGGTC
GCGCCGTGCCATCCTAACGGCTGCGTCGACCCGAGGAACATATTTCCATATCCAGTCGGT
TTGACGACGACGACGGAACACAAAACGACCGTCGACGCGACACGCACCGCTACGCAAACT
ACGTCTCTGGACGGAGCCGAGACGCCCAGCGATTCAGAGGAAGAAATCGATGTGGTGACG
GTCGAAAAAAGCCAGAACGCCACGGCCCTGAAAGCCAAGACCGGGGCGTCGCCGAAAATA
GTCGCCACCCTCGTGCCAAACGAAGACGGGCAGCTAGCCTTTGTGACCAGCGCCGGCAGC
AGCCTGTCCACGAAGGGGCTGGTTCGGACAATCGCGCGAAACGCCGAAACCGAACGCGGc
CGTGCCAAAAACAAATTCCACCTCATCACGACTGCGAGCGGTCCCAAAATACCGCGCGTC
GCGGACCAGACCAGCGCCACGTTAGCGGGCAGGCGGCACACCACGGACGAGACGCAGAAC
TTGATGAAAATGGCCAACCCGAAAAGGGTGATGCAGAGAGGCAACGATTCCTTATCGCCG
GTCGCTCGGTTTGACAAGAAACGCATTCTCTCGTTAGAAGGCGTGTCGTTTTGCGCCACC
ACAAAAGTCCGACGTGACCCAGACGATAACGAgATCGTCATGACCGAATTCGGAGTGTAT
AATCAGAACGTAACCCCAATTGAAATCAAGGAGCAAACGGAAGGCACGCGTATTCGTATC
CAACCTGTCAACAAGCGAAAACGCAAGGCCGAAGTCCTGGCTAAGATGCTACCGCCCGGC
ACCGGATCTGACACGGAGCAGATCAGGGCCGCTCACAATGTCCTCGAGAGGCAGAGACGC
GAGGGCCTGCGTACTTCCTTCTTGACGCTGCGCGACAACGTGCCCGAGCTGCAGAGGCAG
GAGAAGACTCCAAAAGTGCACATCTTGAACAAAGCGCGCGATTACTGTCTCGAGCTGCAG
AGGACCGAGGCCAACCTGGCCGCGGAAAAAGAGAGGTTGAGGGCtAGGGGTAAACGGCTG
GCGGAGCGTCTCGTGCGTGCCCAGTCTGCCGCTAACCCGACTCGTCTTCCTGAGAGTGAT
CTCGAGTCCGACTACGAAGACTCTAGCGTGTCACCTCTGTCTTCTCTACCGCCTTCTCCG
TCTATTTTCTCGAACGGGGGATACTACATTGCGCGTAGGGTGTCCCAAGAAGGTGCAGGG
GCGTCGGCTCAGGAACTAGTGCTGCGGCTCGAGCCTGCAGGTCCTAAGCGCGCCGTGTCC
ACGCTCAAACAGACTTCGGCCGGGATCCGGGCGTTTATAGCGCCcGTGTCCAAGTCTCCG
GGCGAAGTCACGAACTCTCGGGGTTCTGGGGCCCGTTCgGACGCGATGTCtGACGGCTTT
GAGTGCTTGAGCGAAGAGGAGACTGTTTTACTTTAA
>Mocci_Myc_p
ATGAAGCTTCGAAAACTTCACCAAGACGATGTGATGTCAGAATTCGAGGAGATAAAGCCC
TATTTTGAGGAAAGTAGTTACGACTTTGTCGCTGCTTGCTCTCCAACATCTGCTACTCCT
AGTGAAGATATCTGGAAAAAATTTGAACTGCTTCCTACTCCGCCGAGATCACCAGCTCAT
GATGGTGGCGACATAGAACTTTGTGACGATCTAAACGCTGTGGTGAATGAATTTATTGAA
GACTGTTCAGAAGAGGTTTGTGCAAACAATGTCTTAACAAATAAATCTATGATGAGATGT
GGAGACTGTCAGATAAACAAAAGCAAAGCTAACCTGATTAAGGACTGTATGTGGAATGGA
GTTGGCCATCGTCCGATGTCGCAGATTGTGAAAGGAAAATGGATAAATAACCCGAACACT
CAAAATAGTCACATCAGTGGATGCGTCGACCCGAGATCCGTTTTCCCGTACTCAAAAGAC
AAATCAACGACGGAGAAAATTTCAGAAGCAACGGTTCGAGTATTCCCCACGACTACAGTT
TCAAAACCGGTTCCAGAAAAGATGGAAATTCCAAGTGATTCTGATGAAGAAATTGACGTG
GTGACGGTTGAGAATCCAAAATTCAAACCAACTTCCGCTACGAATTTGCTTGCTGCCAAG
GCCAACGGTATTGATTGTTTCGGCAAAAAATCTCCACTAAAACCACAAATACTACAACCT
GCAAAGGTTTCAAAGCCAAATACAATTTTGCTTCCACGAAAAGATTGGAACCAGGAAAAC
GTCCAGACTTGCATAAACCGGGGTAGGGCTCGTAATAAAGTTAATGGAACTACTTTCACT
CAACAGTCTAATCCACCAACAGTTACAATGTTAATAGACCGAGCTGCAGATCCATCTAAA
GCTGTTAAAGTACACTTAAAACCCATAAAAGCATCTTCGCTCCTTTTTGCCACTAAACGT
AAACAAAATCTTTCTTACACCACCATTAAAAAAATCAGCAAAGAGAACGATGAAAAAATG
ATGAACAATGACGTTGTGAGGCTGGAAACCTGCGTCGCTAATGGCAGACTCAATACTTCC
ACTTCTCCTGTTTCCAGAGTTGGTGGGAAAAAACGCCTTTCTTTGGATGGCGTGTCCTTT
TCTGCAACTACAGGCCAACGCCAGTATAAGAATACTTACAACAGGACTGTCAAACCTCAT
AACAAAAGAGCAAACTCTACCACCACCGACTTGGTTCCTGAACTAAAATCCCTCAAACAC
CAATACGGTAATATTGTGCAATCTAATTCCTCCACTGAAAATACAAACGCACGTTTGTCC
CAAAATGTTGAGCCTACCGAGTTGTCTCCACTGAAGAAACGTATCTCTGCTTCCGCACCT
ACTTCACCACAATCGTCGCGAAAACGAAGACGTCCTGATGTAGGCTTAGTTGGGTCTTCC
TCTAGTGGCTCTGACAGTGAACAAATCCGAGCAGCCCACAATGTTTTGGAAAGGCAACGG
AGGGAAGGTTTAAGAGCGTCTTTCCATTTACTCCGCGACCAAGTCCCCGATTTGCGCAGT
AGAGAGAGAACGCCAAAAGTTAACATTTTAACTAAAGCTCGAGACTACTGTTTGGAGTTG
ACTGAAACCGAGAAAAGTTTAATAGAGCAGAAAGAAGCTTTAAAAAACCAAAGGTTGGAG
CTGGAAAGAAAACTAGTCCAACTTCGAACCAGGCTTGGTGTTAGTGATTCTATTGTGTTT
GAAGATAAACTAGACGAGATGGAAAGCAGTGAAGACGAACTTATTACTCCAGAATCTTCT
GTTCCCTCATCCCCGTCGTCATGTACTTCATCAGAATCGATTTCCGATGTCCATTCCCAG
TTGAACTTTAATACGAATTCAAATCGTCTCGATACCATGGAAAGGCATCGTACACTGTCA
AACTGTTCAGACCTTCAAAATATATGGAACGCGTTCAAGAACTCATCCGATTCCAACAAC
GTTTCGCTTGCTTGGCAAAATTCCCCTCTTCGCCGAACCAGCGATGATTTGTCCGACGAA
TACGACGTATTTGATGATAGTAAAGAACTTAAATCTTTTCGCGAGAACTTTGAATCTAGC
TCGCTTGTTGCCTCAACTATAttttaa
>Mo_Myc_p
ATGAAGTTACACAAGTTAAATCAAGACGACGTTATGTCGGAGTTTGATGTCTTGAAGCCG
TACTTCGAAGAAGATGAAAGTGATTTTATCGCATCTTGTTCTCCAACATCTGCAGCCCCA
AATGAAGATATCTGGAAGAAGTTTGAGTTGCTTCCTACTCCTCCAAGATCGCCTGAACAC
AGCGGCATTGACGGTGAATACGATTGCTTGCAAGAAGATGATTTGTTGCAGACCCTAGAT
GCGTTGGTGGAAGAGAGTTTAGATTGCAATACTTGTGATGTTAAAGACTGTAAAACTATA
AAAAATGCAACTAAATGTGACGGATGCCAGAAAAGCCAAAACAAAGCAAACTTGATAAAG
GACTGCATGTGGAACGGTGTCGGACATCGACCAATGTCCGAGAGCAACAAGGGAAAGTGG
AGGAACATTAATCAGAACAACCATCCTAGCGGATGCGTTGATCCTAAAACCGTCTTCCCA
TATTCAACAAATTACGAAACTTCCGCCAACAAACCTCTTCCCGTGCTGACGAAGAAGACT
ATCGAAGTGAAAGCGGAAAAATGTGATGTTGCAACCAGTGATAGTGATGAAGAAATTGAC
GTGGTAACGGTGGAAAAACCCAAAATCAAAACGAATCTTCTGTCGCATGCAGTCGTGGGT
TTGATGTCACAAAATAACAAACTCTCCTTTCTTACCAACAAGAAGCATGAGGGAAAAGAC
AATAAATCCACAACAATCGTACTTCCAAATAAAGCGGAATTGAAACCGGTCAACTACAGA
GGACGCGCCAGGAATAAGCTCAATGGAGCAACCCAATCTACTACTACCGTCACCATGGTG
ATCGACAATACAAGCGACCCAGCAAAAGCCGTCAAAGTCCATTTAAAGTCGGTGAAGACG
AACGGATCCACTGCGATGTTAAAGAGATGCAACAGCGATCTTGTGAAGAACACACAAAGC
AAAGTTGTGGCCAAGTGTTCCACAAGTCCCGTCATGCGACTTGCAACTCCTGGATGCGTC
GCCAATGGAAGAAACAACAAATCTACTTCACCATCTTCCAGGTCTGGCAAGAAGAGGATT
CTTTCCCTCGATGGAGTGTCCTTCTGTGCAACGATGGGTCACCGACAATATCAAAACAAC
TACAACCGAACCGTCCGTACATACAAGAAAAAGACGACGGCGCCATGCGACAGAGTACCT
GAGCTTATTTCCATCAGACAAGAGCTTAACAGCACAGTGAAAGTTATTCGTGAAAATTCC
GCATCCACGCAAAGAACAGTCACCGCAAACGAGCAACTGACGGATAACTCCTTTGACGCA
TCCATGATGAAACGTCAACGAGTATCTGCATCAGCGCCAACTTCACCGATCGCACCGAAG
AAAAGGCGGAAGGTTGACATTGCCCCAAGTGGAGCATCCAGCGGATCTGACAATGAACAA
ATCCGAGCAGCCCACAATGTTTTGGAACGACAAAGAAGGGAAGGCCTCCGAGCATCCTTC
CATTTGCTTCGCGCCGAAGTTCCCGATCTTCAAGGGCAGGAGAGGACGCCCAAAGTGAAC
ATCCTAACGAAAGCACGCGACTATTGCTTGCAGTTAGCAAATACAGAAATGCGACTGACT
GAGGAGAAACAATCATTAGAGCAGAAACAGTTGGACCTTCAAGCCCGTTTAATGTCCCTG
CGACGTTTGCTTCCGAACGAAGCTTTACACGAGGATGAACTATCGGAAAGTGACGAAGAT
CTCATCACTCCCGACTCCTCCCTTCCCTCATCCCCGTCGTCATATGAATCCTCGGAAAAC
GAGAACTGCAATCACACAACCAACATCCTGGACTGCATCAAAAGCAGTTACACCTTCGGT
GGCAACCAACGTTTGCGGACAACCTCAAACTCATCCGACCTTCAGAACCTTTTAAACATT
TTAAAGTCTTCTGAAAATACATCTTTAGAAAAATCAAGTGATGACGAATTTGATCATTTT
CAAGAATTTCCTGTAAAATCATTTAAAGAAAATTATGAAGTTGCGTCATTAGTAGCACCT
TCTCTTTAA
>Mocc_Myc_p
ATGAAGTTACACAAGTTAAATCAAGACGACGTTATGTCGGAGTTTGATGTCTTGAAGCCG
TACTTCGAAGAAGATGAAAGTGATTTTATCGCATCTTGTTCTCCAACATCTGCAGCACCA
AATGAAGATATCTGGAAGAAGTTTGAGTTGCTTCCTACTCCTCCAAGATCCCCAGAACAC
AGTGGCATTGACGGTGAATACGATTGCTTGCAAGAAGATGATTTGCTGCAGACCTTAGAC
GCGTTGGTCGAAGATAGTTTAAACTGCAATACTTGTGATGATAAAGACAGTAAACCTACA
AAAAATACAAGCAAATGTGATGGATGCCAGAATAGCCAAAACAAAGCAAACTTGATAAAA
GATTGCATGTGGAATGGTGTCGGACATCGACCAATGTCCGAGAGTAACAAAGGCAAGTGG
AGGAACATTAATCAAAACAACCATCCTAGCGGATGCGTTGATCCAAAAAGCGTCTTCCCA
TATTCAACAAATTACGAGACTTCCGTTAGTAAACCTCTTCCCGTTTTGATGAAGAAGACG
ATCGAAGTGAAAGCAGAAAAATGTGACGTTGCTACCAGTGATAGTGATGAAGAAATTGAC
GTGGTGACGGTGGAAAAACCCAAGATCAAAACGAACCTTCTATCGCATGCAGTCGTTGGA
TTGATGTCGCAAAATAACAAACTCTCATTCCTCACTAACAAGAAGCAGAGCACTAAAGAC
AGCAGATCCACAACAATCGTTCTTCCCAATAAATCGGAGTTGAAACCTGTCAACTACAGA
GGACGCGCCAGGAATAAGCTCAATGGAGCGACCCCGTCCACTACGACGGTCACCATGGTG
ATTGACAATACAAGTGACCCAGCAAAAGCCGTCAAAGTCCATTTAAAATCGGTGAAGACG
AATGGATCTACAACGATGTTAAAAAGGTGCAACAGTGATCTCGTGAAAAACACACAAAGC
AAAGTTGTGACCAAGTGTTCCACAAGCCCTGTCATGCGACTTGCAACTCCTGGATGCGTC
GCAAATGGAAGAAATAACAAATCTCTTTCACCTTCTTCCAGGTCTGGCAAGAAGAGGATC
CTTTCCCTCGATGGAGTGTCCTTCTGTGCAACGATGGGTCACCGGCAATATCAGAACAGC
TATAACCGAACCGTCCGTACATACAAGAAAAAGACGACGGCGGTATGCGACAGAGTTCCT
GAACTTGTTTCCATTAAACAAGAGCCGAACAGCACAGTGAAAGTTGTTCGTGAAAATTCC
TCATCAACGCAAAGAACAGTTACCGCAAACGAACAACTGACGGAAAACTCATTCGACTCG
CCAATGATGAAACGTCAACGAGTCTCTGCCTCAGCACCAACTTCACCAATCGCTCCTAAG
AAAAGGCGGAAGATTGATATTGCCCCAAGTGGCGCATCCAGTGGATCTGACAATGAACAA
ATACGAGCAGCCCACAATGTGTTGGAACGACAAAGGAGAGAAGGCCTCCGGGCATCCTTC
CATTTGCTTCGTGCGGAAGTTCCCGATCTTCAAGGGCAAGAAAGGACGCCCAAAGTAAAC
ATCCTAACGAAAGCACGCGACTATTGCTTGCAGTTGGCAAATACAGAAATGCGACTAACT
GAGGAGAAACAATCTCTGCAGCAACAACAATTGGACCTCCAATCCCGTTTGATGTCCCTG
CGACGTCTGCTTCCCAATGAAGCTTTAGCCGAGGATGAGCTTTCGGAAAGTGACGAAGAT
CTCATCACTCCTGATTCTTCCCTTCCATCATCCCCGTCGTCATATGAATCCTCTGAAAAC
GAGAACTGTAACCACACAACCAACATCTTGGACTGCATCAAGAGCAGTTATACCTTCGGT
GGCAACCAACGTTTACGAACAACCTCAAATTCATCCGACCTCCAAAATCTTCTAAACATT
TTAAAATCATCAGAAAATACGTCATTAGAAAAATCAAGTGATGAAGAGTTTGATCATTTT
AAAGAATTTCCAGTAAAATCATTTAAAGAAAATTATGAAGTTGCTTCATTAATAGCACCC
TCTCTTTAA
>Hr_Myc_p
ATGAAAAGCCGTCGGTTTAGTGAAACAAAAATTATGATTGAATACGAGTCTATACAGCCA
TATTTTATAAACGTAAATGATGAGCTAACGTGTTGTCCACAAGATTCATCGGTCCCCAAC
GACGATATATGGAAGAAGTTCGAGCTATTACCCACACCCCCACGTTCGCCCCAGCATTTG
AGAGATGATGATACCGTCATCTCTAAGCGTGAACCCATTCCGTGCTCATTGAAATCCGAA
ATTGATTTGGACAGTTGTTTAGATGATTCTTTCGTACTGAACAATACAGAAGAAACAACA
ACGACACACTCAGACACGTCATACGACAAACACTGCGACTGTACGGAAAACACTCAACCA
AAACTAATCAAAGATTGCATGTGGAATGGAGTCGGTCATAAAACAATAGGAAAAAGCTAC
AAGACCAATAAAACAAGGCGGACGTCTTCACCGACCACAGATCCATCGATATGCCACGCA
AACGGATGCGTCGACCCGCGAAATATCTTTCCCTACCCTGTGGGAAGACCGCTGTGTTGC
GAGCACCAGACCTGTCGAACTCCGGCAATCCCTACTCAAAAGGCCCGAAGTCAGGACCAG
ATGACTGATTCAGAAGAAGAAATAGATGTTGTCACCGTTGAATCAAAGTCGCAACAAATC
CATGTTCCCAAATCAAGAAACCATGTCTCCGTTTCAAACCGTCTGCAAGTCGGTCAAAAA
ATTATGGGAACACTAGTGTCAAAAGAAAACGGTCTCACTCTGGTAACGAACACTCCGACG
AATTTCCAATCCGCCAAAACGCTGTTCAAACAAAAGACATCTTTCGCTGTGGAAGATCGT
GGTCGTGCAAGGAGCAAGCAGATTCATTTGGTCAGCAGTGATGGCGCAATGAACAAGCAA
CAGACAGTGGCTATGGTACTGCATCCGGACAATTTGACGTCTCTGAAAGATCTGAAAACA
TTGGCCGACTGCAAGCAAGTCAAACTCCATGTCAACGTACAGAGCGATATGACCAAACAT
AGAAGGCATACGGTTGAGGAATACCACACTGAAGGATGCAACGCAGATATAGCTACGAAC
ACGGCTTTGATGAGATTGGCTAATCCGAAATCAGTCATGCAAAGAAAGGACTCTGTGTCT
CCAGCTTCGAGATCCAGTGCCAAAAAGAGAATCCTCTCCTTAGACGGGATCTCGTTCTCC
TCCACGGGAGGACATCGCCAGTATACAAATGAATACAATAGAACGAAGGAACAACAACAA
CAAATCAAGTTACCCGTCACTACCACTCCAAATAATGCTCTGTCTATTCCTATAATGAAC
AGTGCTTCATTGAAAACAGCTCAAGAGCTAGCTATCAACGTAACAGCACGTAACAAGACA
AAGGCATGCAAAATAAAGAGCAACGAAAATGATCTGAACGAGGATCAAATGGAAGTGATC
GGATCCCCGCAGAACAAGCGAAAACGCAAGGCAGAAGTGATCAGTACCAGTGGGTCTTCG
TCGTGCAACGGAAGCGGAAGCGGGTCGGACAACGAGCAAATACGGGCGGCTCACAACGTG
CTTGAGAGGCAGAGGCGTGAGGGACTCCGGACGTCATTCCATACGCTAAGAGACAACGTC
CCGGAGTTAAGAAACATGGAAAAGACACCCAAAGTAAACATCCTCAATAAGGCTAGAGAT
TACTGCATCCAGGTCACAGAGATTGAAAGTAGTTTGATGAGCGAAAAAGAGAGGCTGAAG
CGAAGAAATTACAAATTAATACAACGTCTGCAGAGGGTTAAGGAAGCTGTCGAGCTTGCT
AAGGTTGTGAGTCTTGAAAGCGATATAGAATCCGAGTCAGAGGAAGAGACAGCCCCTTCT
TACCGGGATGCATCTGATGGTTTTTTGTCTCCCGAGTCATCCCTGCCTCCGTCCCCAcat
cccgtggcactgtcggcccccgttgccaccaacaaccggtatattttagccagatacctc
cagacaccggataatctgagtaaaaaaggtaccgaggtactgctctgtcgtgaagcatct
tgcgacgaaattaagacgaacactacgatgagaatcacaggagcaaacggcaacaacaag
acacagcaacagcagagaaatcaagtgaaatatctgagtgctgcagatctccaatcactt
ctttctaattatcaagcatcgaaaaaggtcgattcttcttgtaggaacgcgtcctatcaa
aattgcgaagctctctctgacggctacgaagagaattacgatagtgaagaggagattgca
aggtacgttaagaacaacaggagtatcgctttttaa
>Ha_Myc_p
ATGAAAAGCCGTCGGTTTAGTGAAACAAAAATCATGATCGAATACGATACTATGCAGCCG
TATTTTATAAACCAAAACGATGAGCTGCCGTGTTGTCCACAAGATTCATCGTCTCCCAAC
GACGATATATGGAAGAAATTCGAGCTACTACCCACACCCCCTCGTTCGCCCCAGCATTCT
AGGGATAACGATACCATCACCCCTAAACGTGAACTCGTTCCGTGCTCATTGAAAACCGAA
ATTGATTTGGACTGCTGTTTAGATGATTCTTTCGTAATGAACAATACAGAAGAAACAACA
ACCACACACTCCGACACGTCGTACGACAAACACTGCGACTGCACGGAAAACACTCAACCA
AAACTAATCAAAGACTGTATGTGGAATGGAGTCGGCCATAAAACAATAGGAAAATCTTAC
AAGACCAACAGAACAAGGCGGACGTCATCACCGACCACAGATCCATCAATATGCCACGCG
AACGGATGCGTCGACCCGCGAAATATCTTTCCCTATCCTGTCGGAAGACCGCTGTGTTGC
GAGCACCAGACTTGCCGAACTCCGGCCATCCCTACTCAAAAGGCCCGAACTCAGGACCAG
ATAAGTGATTCAACAGAAGAAGAAATAGACGTTGTCACCGTTGAATCGAAGTCACAACAA
ATCAATGTTCCCAAATCAAGAAACCATGTGTCCGTTTCAAACCGTCTGCAAGTCGGGCAA
AAAATTATGGGAACACTGGTGTCGAAAGACAACGGCCTTACTCTGGTAACGAACACTCCA
ACGAATTTCCAATCCGCCAAAACCCTGTTCAAGCAAAAGACATCTTTCGCTGTGGAAGAT
CGCGGTCGTGCAAGGAACAAGCAGATCCATTTGGTCAGCACAGATGGCTCAATGAACAAG
CAGCAAACTGTGGCTATGGTATTACATCCGGAGCATTTGGCGTCCCTGAAAGATCTGAAG
ACATTGACCGACTGCAAGCAAGTCAAACTACATGTCAACGTACAGAGCGATATGACCAAG
CATAGGAGACACACGGTTGAGGAATACCACAGCGATAGATGCAATGCAGATATATCGACG
AACACGGCGTTAATGAGATTGGCTAATCCTAAATCAGTCATGCAAAGAAGTGACTCTGTG
TCTCCAGCTTCGAGATCAAGCGCCAAAAAGAGAATCCTCTCCTTGGACGGGATCTCGTTC
TCCTCCACTGCAGGACATCGCCAGTATACAAATGAATACAATAGAACAAAGGAACAGCAA
CAACAAATCAAGCTGCCCGTCACTACTACTCCAAATAATGCTCTGTCCATTCCTATAATA
AACAGCGCTTCATTGAAAACAGCCCAAGAGCTGGCTATCAACGTCACAGCACGTAACAAG
ACAAAGGCATGCAAAATAAAAGGCATCGAAAATGAGTTGAACGAGGATCAAATGGAAGTC
ATAGGATCTCCTCAGAATAAGCGAAAACGAAAGGCAGAGGTCATCAGTACCAACGGATCT
TCATCGTGTAATGGAAGCGGAAGCGGATCGGATAACGAGCAAATACGGGCAGCTCACAAC
GTGCTGGAAAGGCAGAGGCGCGAGGGACTCCGGACCTCATTCCATACGCTGAGAGACAAC
GTCCCTGAGTTAAGAAACATGGAAAAGACACCCAAAGTAAACATCCTGAATAAGGCTCGA
GATTACTGCATCCAGGTCACAGAGATTGAAAGCAGTTTGATGAGCGAAAAAGAGAGGCTG
AAGCGAAGAAATTACAAATTAATGCAACGTCTGCAGAGGGTTAAGGAAGCTGTCGAGCTG
GCTAAGGTTGTGAATCTTGAAAGCGATATTGAATCCGAGTCAGAGGAAGAGATAGCCCCT
CTTTACCGGGATGCAGCATCCGATGGTTTTCTGTCTCCTGAGTCATCCCTGCCTCCGTCC
CCGCGTTCTGTGGCACTACCGGCTGCCACGAACAACCGATATATTTTAGCCAGATACCTC
CAGACACCGGATAATCTGAGTAAAAAAGGTACCGAGGTGCTGCTCTGTCGTGAAGCATCT
TGTGACGACATAAAGACGAACAACACGATGAGAATTACAGGAGCAAACGGTAACAACAAG
ACGCAGCAACAGCAGAGAAATCAAGTCAAATATCTGAGTGCTGCTGATCTCCAATCACTT
CTGGCCAAATATCAAGCAACGAAAAAGGTTGATTCTTCATGTAGGAACGCATCCTATCAA
AATTGCGAAGCACTCTCTGACGGATACGAGGAGAATTACGATAGCGAAGAGGAGATTGCA
AGGTACGTTGAGAACAACAGAGGTAAAGCTTTTTAA
>Pm_Myc_p
ATGAAATCTGCTGCGCAAAACAACCACGATCAGGCCATGATGGAATATCTAAACCTGCTG
CCGTTTTTCTACAACGAGATTGACGACGACCAGCCTTGCATACCCTGCCAGGGTGCTGCA
CCCAGTGAAGAGATTTGGAAGAAATTTGAACTTATCCCAACCCCACCCCTGTCACCGGAA
CACGACGGTTCGGTCGATTCCGATAGTGATTCTGAAGTTGGCCAAATTTTCAACACAGAC
ACTACAGAAACCTTGGCCCAAGTTAGCGACTGTCTGGGCCAATGCAACGATCCACCCATG
ACCGACACCACGAGTAACTTCGACGCCACAAGTAACAACTGCACGGAAGGCTATGAAGAC
CAAAGTTCTGGTCAAAAACTTATCAAAGACTGCATGTGGAACGGCTCAGGCCACAAGCCG
CATTCAGAAGTACCCCGACGCTGGAGAGATGATTCGCCGGCAACTGTGAGTCTACTTCCC
GCCAATGGATTCGTTGACCCACGGTCTGTGTTTCCTGAACAGAAGTGCGAAGTTGGGGGA
AGGCTAAGTGCTCTAAACCCAGCAACGATGATTAGGCGGCGGAGCGATGGTAGCGACAGC
CCCAGCGATTCCGATGAAGAAATAGATGTTGTCACTGTTGAAAAAGCATCACCGAACAAG
ACACCGACCACGACAAACTCCACTACAACACTTGGCGTTCTGTCCCAGGGCCGCAAAGTT
GTGGGAACCCTGGTTTCCCGGCTCAATGGGCCGCATCGTCAACTTGCCCTTGTGACGTCA
AACGCCAACCGGATCCGCAAGCGAGCCAACGACGGCGCAGACAAGGAGAACAAACTAAAA
ACCAAGTTTCAAGTCTCAAAGACCGAGAGAAATGGCCAGCAAACCGTCACCATGGTGATC
AACAATGTAAAATCGGGCGCCGACGGCACCACGAAACCGGTCAATTTCCAGCTTAAAACC
CTTCCCGTCATGACCACGTCTGTTGGATCTAATGGTCTGACTACAAAACGGCGTTTTACC
AGTCCCAGCAATGCGGCAACGTCAGTAGCCTCAGTTATGCGACTTTCTACAAGTTCAAGC
AATATCATTAACGGCCCGCCTCCTGCAAAGAAGGTCCGTGAATCACAGCCCACAGTAGCA
GCAACCAATATCAGCCAGTCTTCGTCTGCTAAGCGACCCGTCCTCTCGCTACAAGGAATC
TCCATGGTTACCGACACGGGCGTAATGAGGAACAAATCCGACCTCTCTCCTCCAGTGAAG
AAGGAGCAGCTCTCGACCCCTCATCTTCATCCCACTGGAGAGCAAGTCTTCGTCGTGTCC
ACCGGTAATCCCGAAACCTTAACGGAGAAAAGGAAAATGACCAAGAAGGCCACGAAAGCA
AAACCGGTTACTGTCCCAGCGGTAACATACGACACTCCTGCTAATAGCCCAGTAAGCTCA
GCAGGTGAAAGCAACCCCTGCTCACCACGCAAGCAGCGAGTGATCAGCGGCGAATCCACA
GCCAGCAGTAGCGGCTCAGACGAAGAGATCCGCGCCGCACATAATGTCCTAGAGCGTCAA
AGGCGTGAGGGTCTGCGCGCATCCTTCCACACGTTGCGGAAATGCGTTCCTGAGCTTGCC
GACACTGAACGCGCTCCCAAAGTCCACATCCTTAAGAAAGCCAAGGAGTACTCATTGCAA
CTTCAGGACGAGCAAATGTCCTTGGAAGTCGAGAAGGCCGGATTGCACGAGCGTAACGTG
TACTTGCACCAGAAACTACGGGAGTTGCTCAATGAGATTTCATCTGTTCAACCCGTGTCT
CTTGCCTCGCCAGTGAAATGCGAACGCGCCGAAGCCGTGCACCGGTCGAGTCATTTTTCG
GCGCCATGTAACCGGGTGGTCTACTCGTCCGACGATCAAGACTGCAGCGACGGTAGCGAG
TCGCCGGAAAGGACTGATGCTTATTACCAAGATGTGGATGTTAGCTCAGAAGAAGAAGAG
GAGACTATGGGATCAGTGGATCACCTTAGCACAGCGGTATACGTGAGCGCTTACTATTAA
>Pf_Myc_p
ATGAAAGCCGCTCCGCAGAACAACCAGGACCAGGCGATGGTGGAGTATCTCAACCTTCTG
CCGTTTTTCTACAACGAGATTGACGACGACCAACCTTGCATTCCCAGCCAGGGTGCTGCA
CCCAGCGAAGAGATTTGGAAGAAATTTGAACTCATCCCAACACCGCCCTTGTCACCGGAA
CACGATGGTTCAGTCGATTCGGACAGCGACACAGAAGTTTGCCAAATTTTTAACACGGAC
ACTACGGAAACCTTGACGCAAGTTAGCGACTGTTTGGATCAATGCGCTGATACGCCAATG
ACTGACACAACGAGTAACTTTGCCGACCCAACAAAACACAGCTGCACGGAAGGCTATGAA
GACCAAAGTTCAGGTCAAAAACTTATCAAAGACTGCATGTGGAACGGTTTAGGCCACAAA
CCGCACTCAGAGGTACCCCGACGCTGGAGAGATGATTCGCCGGCAACGGTCAGCCTACTT
CCCGCCAATGGATTTGTCGACCCGAAGTCGGTTTTTCCTGAACAAAAGAGTGAAGTGGAC
AGAAGAGTTAGTGCTGTGAACCCAACTATGGTGCGGCGGCGGAGCGATGGAGCAGACAGC
CCCAGCGATTCCGCAGACGAGGAAATCGATGTTGTTACTGTTGAAAAAGCATCGCCCAAC
AAGACCCCGGCTTCGACCAATTCCACCACAACATTGGGCGTCCTGTCGCAGGGCCGCAAG
GTTGTCGGAACCCTGGTGTCCCGACTCAACGGGCCCCATCGGCAACTCGCCCTCGTGACG
TCAAGCGCCAACCGGATCCGAAAGCGGGCCAACGACGGCGCCGACAAGGAGAACAAGCTG
AAGACCAAGTTTCAAGTGTCGAAGACTGAGAGGAACGGCCAGCAGACCGTTACCATGGTG
ATCAACAACGTGAAATCGGGCGCTGATGGCACCACGAAACCAGTCAACTTCCAGCTTAAA
ACCCTGCCTGTTATGACCACGTCTGTGGGCTCTAACGGTCTGACGACGAAACGACGTTTC
AGCAGTCCCAGTAAAGCGGCGACGTCAGTCGCTTCAGTAATGCGACTTTCCACAAGTTCA
AACAACATCCTCAACGGCCCGCCTCCTGCAAAGAAGGCCCGGGATTCGCAACCTGCGCTG
GCGTCAACGAACCTCAGTCAGTCCGCGGCTTCTAAGCGACCCGTCCTCTCGCTGCAAGGC
GTGTCCATGGTTACCGACACGGGCGTGATGAGGAACAAATCCGACCTCTCGCCTCCAGCG
AAGAAGGAGAATTCATCGCCGCAGCAGCTGCAGCCCACTGGCGAGCAGGTCTTCGTCGTC
TCTACCGGCAATCCGGATAGTTTGACGGAGAAACGAAAACTGACGAAGAAGGTCACCAAG
CCGAAGCCGGTCACAGTTCCATCTGTTTCATACGACACCCCCGCTAACAGTCCAGTCAGC
TCAGCGGGCGAAAGCAACCCCTGCTCACCGCGGAAGCAACGCGCGATCAGCGGCGAATCC
AACTTGTCATCGACAAGTAGCGGCTCAGATGAGGAGATCCGCGCCGCGCATAACGTCTTA
GAGCGACAGAGGCGCGAAGGGTTGCGTGCGTCTTTCCACACGCTGCGTAAATGCGTCCCC
GAGCTCGCCGACACGGAGCGCGCCCCCAAGGTGCACATCCTCAAGAAGGCGAAGGATTAT
TCCCTGCACCTCCAGGAAGAGCAGATGGCCCTGGAAACGGAAAAGGCCGGCTTGCACGAG
AGAAACATTTACTTGCATCAGAAGCTCCGCGAGCTCCTCAACGAGATCTCTTCCGTGCAA
CCCGTGTCATTTGCATCACCAGTGAAGTGCGAGCGCGCCGAAGCCGTGCACAGGTCCAGT
CATTTTGCTGGCCCTTGCAACGGTGCCACCTACTCGTCTGACGAGCAGGAATGTAGCGAC
GGCAGCGAGTCACCCGAAAGGACAGACGGATATTACCAAGACGTGGATGTTAGCTCGGAA
GAAGAGGAGGAAATGTTGGGAGCACCCGACCACATGAGCACAGCTGTGTACGTAAGCGCT
TACTATTAA
>Cs_Myc_p
ATGAAGCTCAGTACACCAACAAACAACGATCCTATTATGTCGGAGTTCGATGAGCTCCGG
CCTTCCTTCTTTTATCACCAAGAAGACGACCTTCCACCCTCCAGTCCGACATACGGGGCG
TGTTTGAGTGAGGAAATTTGGAAGAAATTTGAGTTGCTGCCGACACCTCCCCGATCTCCC
GAGCATTTTAACCCGATGGACTCCGACCCCGATCCTGCATTCGAGAGCGCAATGAACGAC
ATAGACTTTTCCATCATCAAGGATAGTGTCGACGACTTGAGCCCCGTTCAATCTCAAACG
AATTTAAACCAAAGCAGTAATTTGGCAAACAAACAGGACCAGCAAGCAAATGACTCTGAT
ATGAGTTACAACAAACTTATTAAAGATTGCATGTGGAATGGCTTCGGTCATAAACCACAT
TCTGAAGTTTCGAGGAACGGGCGTCTACGCAACTCTTCACCGGGATCGCAGCGCTATAGT
GCGGCCACAGGATGCGTCGACCCCCGCACCGTTTTCACAATCAATTCAACCTGCGAGGTA
CGACGTCTCAGTCCCGTCGCCAACATGAGCACCAAAAAGAGAATAGACTCGATTGAAACC
ACAAGTGACTCAGACGAGGAGATAGATGTGGTCACTGTGGACAAAGCCAACCCCAAGAAC
ACAACCCGCACCACAACACTGGGTGTTGTCTCACAAGGTCGCAAGTACGTCGGGACGCTC
GTTGCGAGACAGAATGGCAAACACCGTCAATTGGAACTAGTTACAACTGGTTTAAACCGC
CTTCAAGATAACAAGACACCCAACGAAGAGCAAAATCGAGGGAGATCGAAGGCAAAAGTA
CAGATCGAGCAAGTTACTACAAACGGTCAAAAGAAGACGCTTATGATAGTAAAGAATCGA
AATGTCGTTTCTGTCAAGTCCAACAATCAGAAGTCGGTGAATGTTCAGGTAAAACGCCTG
CCGGTCGTTACCACATCTCGTGTAACCGACACCGTGGCTTCGAAACGCCGATACAGCAAT
CCTGAAGATTGTGGGACGAATGTTACACAGGTCATGCGCATGACCACCCCTTCATCATTA
ATGGGAATCAACGAACACAGCAAGGAGAATGATGCAGATGTCGCGGCACCAGTCGGCAAG
CGGCGCATTCTGTCCCTAGACGGCGTCTCCATGGTTTCAAACACGGGCGTCATGCAACAT
CGCACCGAGCTTGCGAACAAATTGAACGCGTTTGCCAACACCACCAACCCAAGTCTCGCT
TCTGATCTTCCGAGTCTCAAATCACTTAAGCCAGTCCAAACCATCAAAACCGAGCGAATC
TACACCACCACCGTCAGCGACAAAAGAAAATACATAAAGAAAAACAAAACAAAGATTGTA
CTGGATTCGTTCGATACACCCGCTTGCAGTCCAGCTAGTTCAAACGGCGACGTACCGAAC
TCGCCGGAAAAACCAAAGATTGGTGTGGAAAACGGCACTACATCATCCAGCGGATCCGAT
GAGGAGCTCATTCGATTCGCACACAACGTACTAGAGAGGCAGAGAAGAGAAGGGCTTCGT
TCTTCGTTTCATACTCTCAGAAAGTTCGTTCCTGAGCTGTCTACCCAAGAGCGCGCACCA
AAGGTCACCATCTTGAAGAAAGCTCGCGATTATTGCTTTCAGCTCCATGAAGACCACGTT
CAGCTGCAGAATGAGAAGAGCAGACTCCAGCAGAGGCAACTATCTCTCCAGCAGCGACTG
CGAGCTCTTGCATCCGAGATATCCTCAGTGAAATCGATCACGATCCCCAGCAGGATCAAG
TGTGAGCAGTTGGTGAACGTGGAGCCAGCAGTAACATACCTTGTGCAAGAAGGTACCTCA
CCCAACAGCGTGCAAGAGAATGTCGACGAAGAAGAATCCTTAGAAGACAGAACTTTTTAT
CAGAACAGCGACAGTTATTCCGACTATGACGCAGAAATAAGCGGCGAAGAACAATTTAAT
GCTGACACACATTTGAAAGGAGCCTTTACGAACGTTTACCAATTTtgttaa
