# Supplementary material for: Yamanaka Factors in the Budding Tunicate Botryllus schlosseri Show a Shared Spatio-Temporal Expression Pattern in Chordates
Source: Front Cell Dev Biol. 2022 Mar 7;10:782722. doi: 10.3389/fcell.2022.782722 (PMC8948423; doi:10.3389/fcell.2022.782722)
Supplement: Supplementary file 12 [file Table5.XLSX]

## Sheet: Klf_Table5_Supplem
Species	Sequence Name	Gene	Accession N° or annotation/reannotation notes	Scaffoldor chr of annotations/re-annotations	Sequence Source	Notes
Homo sapiens	Hs_Klf1	KlfA	NP_006554		Protein db at NCBI
Homo sapiens	Hs_Klf2	KlfA	NP_057354		Protein db at NCBI
Homo sapiens	Hs_Klf4	KlfA	NP_001300981		Protein db at NCBI
Mus musculus	Mm_Klf1	KlfA	NP_034765		Protein db at NCBI
Mus musculus	Mm_Klf2	KlfA	NP_032478.2		Protein db at NCBI
Mus musculus	Mm_Klf4	KlfA	NP_034767		Protein db at NCBI
Gallus gallus	Gg_Klf2	KlfA	NP_001305352		Protein db at NCBI
Gallus gallus	Gg_Klf4	KlfA	XP_004949426		Protein db at NCBI
Xenopus tropicalis	Xt_Klf2	KlfA	NP_001016764		Protein db at NCBI
Xenopus tropicalis	Xt_Klf4	KlfA	NP_001017280		Protein db at NCBI
Saccoglossus kowalevskii	Sk_KlfA	KlfA	NP_001161575		Protein db at NCBI
Strongylocentrotus purpuratus	Sp_KlfA	KlfA	XP_781601		Protein db at NCBI
Branchiostoma floridae	Bf_KlfA	KlfA	XP_002601368		Protein db at NCBI
Ciona robusta (= former Ciona intestinalis type A)	Cr_KlfA	KlfA	NP_001071866		Protein db at NCBI
Ciona savignyi	Cs_KlfA	KlfA	ENSCSAVG00000006620		Ensemble Csav 2.0
Phallusia mammillata	A.Pm_S258_p	KlfA	Reannotation	S258	Aniseed
Phallusia fumigata	A.Pf_S6463_p	KlfA	Reannotation	S6463	Aniseed
Molgula oculata	A.Mo_g08339	KlfA	Moocul.CG.ELv1_2.S97740.g08339		Aniseed
Molgula occidentalis	A.Mocci_g03394	KlfA	Moocci.CG.ELv1_2.S175175.g03394		Aniseed
Botrylloides leachii	A.Bl_g13761	KlfA	Boleac.CG.SB_v3.S742.g13761		Aniseed
Botrylloides leachii	A.Bl_g11640_sh	KlfA	Boleac.CG.SB_v3.S56.g11640		Aniseed
Botryllus schlosseri	A.Bs_2exons_utg	putative KlfA	Reannotation	utg7180000230110 and utg7180000072041; chrUn	earlier version of the B. schlosseri genome available at the Stanford University's genome browser; Aniseed	Partial gene consisting of two exons encoding only for the Zn finger domains. We have found and annotated this gene in two almost identical contigs (utg7180000230110 and utg7180000072041) present only in an earlier version of the B. schlosseri assembly available at the Stanford University's genome browser. In the final B. schlosseri assembly and in the Aniseed browser, only the sequence of the se…
Halocynthia roretzi	A.Hr_g00202	KlfA	Harore.CG.MTP2014.S417.g00202		Aniseed
Halocynthia aurantium	A.Ha_S1303_p	KlfA	Reannotation	S1303	Aniseed
Homo sapiens	Hs_Klf3	KlfB	NP_057615		Protein db at NCBI
Homo sapiens	Hs_Klf8	KlfB	NP_009181		Protein db at NCBI
Homo sapiens	Hs_Klf12	KlfB	NP_009180		Protein db at NCBI
Mus musculus	Mm_Klf3	KlfB	NP_032479		Protein db at NCBI
Mus musculus	Mm_Klf8	KlfB	NP_776141		Protein db at NCBI
Mus musculus	Mm_Klf12	KlfB	NP_034766		Protein db at NCBI
Gallus gallus	Gg_Klf3	KlfB	XP_015141159		Protein db at NCBI
Gallus gallus	Gg_Klf8	KlfB	XP_015134055		Protein db at NCBI
Gallus gallus	Gg_Klf12	KlfB	XP_003640604		Protein db at NCBI
Xenopus tropicalis	Xt_Klf3	KlfB	XP_002938694		Protein db at NCBI
Xenopus tropicalis	Xt_Klf8	KlfB	NP_001116912		Protein db at NCBI
Xenopus tropicalis	Xt_Klf12	KlfB	XP_002931986		Protein db at NCBI
Saccoglossus kowalevskii	Sk_KlfB	KlfB	XP_002734231		Protein db at NCBI
Strongylocentrotus purpuratus	Sp_KlfB	KlfB	XP_011668101		Protein db at NCBI
Ciona robusta (= former Ciona intestinalis type A)	Cr_KlfB	KlfB	NP_001071865		Protein db at NCBI
Ciona savignyi	Cs_KlfB	KlfB	ENSCSAVP00000004879		Ensemble Csav 2.0
Molgula oculata	B.Mo_g07591	KlfB	Moocul.CG.ELv1_2.S93569.g07591		Aniseed
Molgula occidentalis	B.Mocci_S533608_p	KlfB	Reannotation	S533608	Aniseed
Botryllus schlosseri	B.Bs_g28887	KlfB	Boschl.CG.Botznik2013.chrUn.g28887		Aniseed
Botrylloides leachii	B.Bl_g14424	KlfB	Boleac.CG.SB_v3.S81.g14424		Aniseed
Halocynthia roretzi	B.Hr_g10984	KlfB	Harore.CG.MTP2014.S139.g10984		Aniseed
Halocynthia aurantium	B.Ha_S15_p	KlfB	Reannotation	S15	Aniseed
Homo sapiens	Hs_Klf5	KlfC	NP_001721		Protein db at NCBI
Mus musculus	Mm_Klf5	KlfC	NP_033899		Protein db at NCBI
Gallus gallus	Gg_Klf5	KlfC	XP_417013		Protein db at NCBI
Xenopus tropicalis	Xt_Klf5	KlfC	XP_002931975		Protein db at NCBI
Saccoglossus kowalevskii	Sk_KlfC	KlfC	NP_001161576		Protein db at NCBI
Strongylocentrotus purpuratus	Sp_KlfC	KlfC	XP_781216		Protein db at NCBI
Branchiostoma floridae	Bf_KlfC	KlfC	XP_002611724		Protein db at NCBI
Ciona robusta (= former Ciona intestinalis type A)	Cr_KlfC	KlfC	NP_001071751		Protein db at NCBI
Ciona savignyi	Cs_KlfC	KlfC	ENSCSAVP00000016944.1		Ensemble Csav 2.0
Phallusia mammillata	C.Pm_S446_pMOD	KlfC	Reannotation	S446	Aniseed
Phallusia fumigata	C.Pf_S2442_p	KlfC	Reannotation	S2442	Aniseed
Molgula oculata	C.Mo_g10591	KlfC	Moocul.CG.ELv1_2.S107538.g10591		Aniseed
Molgula occidentalis	C.Mocci_g23098	KlfC	Moocci.CG.ELv1_2.S579866.g23098		Aniseed
Botryllus schlosseri	C.Bs_g11440	KlfC	Boschl.CG.Botznik2013.chrUn.g11440		Aniseed
Botryllus schlosseri	C2.Bs_g22452	KlfC	Boschl.CG.Botznik2013.chr5.g22452		Aniseed
Botrylloides leachii	C.Bl_g01331	KlfC	Boleac.CG.SB_v3.S115.g01331		Aniseed
Halocynthia roretzi	C.Hr_S68_pMOD	KlfC	Reannotation	S68	Aniseed
Halocynthia aurantium	C.Ha_S896_pMOD	KlfC	Reannotation	S896	Aniseed
Homo sapiens	Hs_Klf6	KlfD	NP_001291		Protein db at NCBI
Homo sapiens	Hs_Klf7	KlfD	NP_003700		Protein db at NCBI
Mus musculus	Mm_Klf6	KlfD	NP_035933		Protein db at NCBI
Mus musculus	Mm_Klf7	KlfD	NP_291041		Protein db at NCBI
Gallus gallus	Gg_Klf6	KlfD	NP_001026140		Protein db at NCBI
Gallus gallus	Gg_Klf7	KlfD	XP_426569		Protein db at NCBI
Xenopus tropicalis	Xt_Klf6	KlfD	NP_001007506		Protein db at NCBI
Xenopus tropicalis	Xt_Klf7	KlfD	NP_001072934		Protein db at NCBI
Saccoglossus kowalevskii	Sk_KlfD	KlfD	XP_002736455		Protein db at NCBI
Strongylocentrotus purpuratus	Sp_KlfD	KlfD	ADM64321		Protein db at NCBI
Branchiostoma floridae	Bf_KlfD	KlfD	XP_002588272		Protein db at NCBI
Ciona robusta (= former Ciona intestinalis type A)	Cr_KlfD	KlfD	NP_001071864		Protein db at NCBI
Ciona savignyi	Cs_KlfD	KlfD	ENSCSAVP00000015156		Ensemble Csav 2.0
Phallusia mammillata	D.Pm_S1056_p	KlfD	Reannotation	S1056	Aniseed
Phallusia fumigata	D.Pf_S74_p	KlfD	Reannotation	S74	Aniseed
Molgula oculata	D.Mo_g09368	KlfD	Moocul.CG.ELv1_2.S102458.g09368		Aniseed
Molgula occidentalis	D.Mocci_g29420	KlfD	Moocci.CG.ELv1_2.S645100.g29420		Aniseed
Botryllus schlosseri	D.Bs_g02036	KlfD	Boschl.CG.Botznik2013.chr12.g02036; Boschl.CG.Botznik2013.chr7.g46712		Aniseed	The two proteins are 99% identical, so only one sequence has been included in the phylogenetic reconstruction
Botrylloides leachii	D.Bl_g13813	KlfD	Boleac.CG.SB_v3.S749.g13813		Aniseed
Halocynthia roretzi	D.Hr_g14546	KlfD	Boleac.CG.SB_v3.S822.g14546		Aniseed
Halocynthia aurantium	D.Ha_g00464	KlfD	Haaura.CG.MTP2014.S15.g00464		Aniseed
Homo sapiens	Hs_Klf10	KlfF	NP_005646		Protein db at NCBI
Homo sapiens	Hs_Klf11	KlfF	NP_003588		Protein db at NCBI
Mus musculus	Mm_Klf10	KlfF	NP_038720		Protein db at NCBI
Mus musculus	Mm_Klf11	KlfF	NP_848134		Protein db at NCBI
Gallus gallus	Gg_Klf10	KlfF	XP_427148		Protein db at NCBI
Gallus gallus	Gg_Klf11	KlfF	NP_001006417		Protein db at NCBI
Xenopus tropicalis	Xt_Klf10	KlfF	XP_002931580		Protein db at NCBI
Xenopus tropicalis	Xt_Klf11	KlfF	NP_001073037		Protein db at NCBI
Saccoglossus kowalevskii	Sk_KlfF	KlfF	XP_002731613		Protein db at NCBI
Strongylocentrotus purpuratus	Sp_KlfF	KlfF	XP_794951		Protein db at NCBI
Ciona robusta (= former Ciona intestinalis type A)	Cr_KlfF	KlfF	BAE06642		NCBI
Ciona savignyi	Cs_KlfF	KlfF	ENSCSAVP00000015367		Ensemble Csav 2.0
Phallusia mammillata	F.Pm_g13825	KlfF	Phmamm.CG.MTP2014.S1136.g13825		Aniseed
Phallusia fumigata	F.Pf_g07990	KlfF	Phfumi.CG.MTP2014.S8084.g07990		Aniseed
Molgula oculata	F.Mo_g08409	KlfF	Moocul.CG.ELv1_2.S98026.g08409		Aniseed
Molgula occidentalis	F.Mocci_g05633	KlfF	Moocci.CG.ELv1_2.S247554.g05633		Aniseed
Botryllus schlosseri	F.Bs_Chr13_p	KlfF	Reannotation	chr13	Aniseed
Botrylloides leachii	F.Bl_g03067	KlfF	Boleac.CG.SB_v3.S151.g03067		Aniseed
Halocynthia roretzi	F.Hr_g13603	KlfF	Harore.CG.MTP2014.S6.g13603		Aniseed
Halocynthia aurantium	F.Ha_g02991	KlfF	Haaura.CG.MTP2014.S175.g02991		Aniseed
Homo sapiens	Hs_Klf15	KlfG	NP_054798		Protein db at NCBI
Mus musculus	Mm_Klf15	KlfG	NP_075673		Protein db at NCBI
Gallus gallus	Gg_Klf15	KlfG	XP_425161		Protein db at NCBI
Xenopus tropicalis	Xt_Klf15	KlfG	XP_002938279		Protein db at NCBI
Saccoglossus kowalevskii	Sk_KlfG	KlfG	XP_002734068		Protein db at NCBI
Strongylocentrotus purpuratus	Sp_KlfG	KlfG	XP_003726267		Protein db at NCBI
Branchiostoma floridae	Bf_KlfG	KlfG	XP_002594969		Protein db at NCBI
Ciona robusta (= former Ciona intestinalis type A)	Cr_KlfG	KlfG	NP_001122378		Protein db at NCBI
Ciona savignyi	Cs_KlfG_p	KlfG	Reannotation	reftig_91	Ensemble Csav 2.0
Phallusia mammillata	G.Pm_S884_p	KlfG	Reannotation	S884	Aniseed
Phallusia fumigata	G.Pf_S27_p	KlfG	Reannotation	S27	Aniseed
Molgula oculata	G.Mo_g11710	KlfG	Moocul.CG.ELv1_2.S110692.g11710		Aniseed
Botryllus schlosseri	G.Bs_g66880	KlfG	Boschl.CG.Botznik2013.chr5.g66880		Aniseed
Botryllus schlosseri	G2.Bs_g51756	KlfG	Boschl.CG.Botznik2013.chrUn.g51756		Aniseed
Botrylloides leachii	G.Bl_g05312	KlfG	Boleac.CG.SB_v3.S225.g05312		Aniseed
Halocynthia roretzi	G.Hr_g12485	KlfG	Harore.CG.MTP2014.S181.g12485		Aniseed
Halocynthia aurantium	G.Ha_g01661	KlfG	Haaura.CG.MTP2014.S75.g01661		Aniseed
